# Supplementary material for: Insights into the Correlation and Immune Crosstalk Between COVID-19 and Sjögren’s Syndrome Keratoconjunctivitis Sicca via Weighted Gene Coexpression Network Analysis and Machine Learning
Source: Biomedicines. 2025 Feb 25;13(3):579. doi: 10.3390/biomedicines13030579 (PMC11940795; doi:10.3390/biomedicines13030579)
Supplement: Supplementary file 1 [file biomedicines-13-00579-s001.zip]

Archive with 2 entries (2 files):
- biomedicines-3450578-supplementary table S1.pdf
- biomedicines-3450578-supplementary table S2.txt
