# Supplementary material for: Insights into the Correlation and Immune Crosstalk Between COVID-19 and Sjögren’s Syndrome Keratoconjunctivitis Sicca via Weighted Gene Coexpression Network Analysis and Machine Learning
Source: Biomedicines. 2025 Feb 25;13(3):579. doi: 10.3390/biomedicines13030579 (PMC11940795; doi:10.3390/biomedicines13030579)
Supplement: Supplementary file 1 [file biomedicines-13-00579-s001.zip › biomedicines-3450578-supplementary table S2.txt]

ID	TRANSCRIPT_TYPE	ORF
ASHGV40000072V5	lncRNA	LOC644669
ASHGV40000162V5	lncRNA	NME1-NME2
ASHGV40000243V5	lncRNA	LOC728323
ASHGV40004835V5	lncRNA	LOC728323
ASHGV40030421V5	lncRNA	LOC728323
ASHGV40000318V5	lncRNA	FAR2P2
ASHGV40004004V5	lncRNA	FAR2P2
ASHGV40056696V5	lncRNA	FAR2P2
ASHGV40000545V5	lncRNA	TCAF2P1
ASHGV40000589V5	lncRNA	RP4-742C19.12
ASHGV40000622V5	lncRNA	BMS1P20
ASHGV40000716V5	lncRNA	GTF2IP20
ASHGV40000749V5	lncRNA	LOC642943
ASHGV40000785V5	lncRNA	RP11-73B2.6
ASHGV40000804V5	lncRNA	RP11-403I13.4
ASHGV40000930V5	lncRNA	RP11-443P15.2
ASHGV40000994V5	lncRNA	GS1-124K5.11
ASHGV40004530V5	lncRNA	GS1-124K5.11
ASHGV40004531V5	lncRNA	GS1-124K5.11
ASHGV40001004V5	lncRNA	TXLNGY
ASHGV40055720V5	lncRNA	TXLNGY
ASHGV40001021V5	lncRNA	RP11-66N11.7
ASHGV40001098V5	lncRNA	KIF28P
ASHGV40001541V5	lncRNA	KIF28P
ASHGV40001283V5	lncRNA	RP11-64D22.2
ASHGV40036682V5	lncRNA	RP11-64D22.2
ASHGV40001289V5	lncRNA	RP11-298O21.7
ASHGV40001312V5	lncRNA	ZNF542P
ASHGV40056592V5	lncRNA	ZNF542P
ASHGV40056593V5	lncRNA	ZNF542P
ASHGV40001413V5	lncRNA	C20orf24
ASHGV40001416V5	lncRNA	RP11-298O21.5
ASHGV40001745V5	lncRNA	PRSS44
ASHGV40001822V5	lncRNA	LOC440040
ASHGV40001868V5	lncRNA	LOC643733
ASHGV40057811V5	lncRNA	LOC643733
ASHGV40002154V5	lncRNA	LOC100422556
ASHGV40002184V5	lncRNA	LOC727751
ASHGV40017173V5	lncRNA	LOC727751
ASHGV40002214V5	lncRNA	LINC00933
ASHGV40017200V5	lncRNA	LINC00933
ASHGV40002247V5	lncRNA	GS1-279B7.1
ASHGV40002251V5	lncRNA	LOC645752
ASHGV40002518V5	lncRNA	LOC644554
ASHGV40002743V5	lncRNA	LOC654342
ASHGV40002834V5	lncRNA	LINC00359
ASHGV40012846V5	lncRNA	LINC00359
ASHGV40002848V5	lncRNA	CASP16P
ASHGV40002916V5	lncRNA	LINC01399
ASHGV40002970V5	lncRNA	LOC730101
ASHGV40057228V5	lncRNA	LOC730101
ASHGV40003006V5	lncRNA	LOC100130964
ASHGV40003035V5	lncRNA	RHOXF1P1
ASHGV40003378V5	lncRNA	GOLGA2P2Y
ASHGV40003387V5	lncRNA	LOC388242
ASHGV40003388V5	lncRNA	CYP2D7
ASHGV40003395V5	lncRNA	LOC284379
ASHGV40003397V5	lncRNA	LOC441601
ASHGV40003414V5	lncRNA	LOC100101148
ASHGV40003421V5	lncRNA	LY6G6E
ASHGV40057211V5	lncRNA	LY6G6E
ASHGV40003424V5	lncRNA	LOC389705
ASHGV40003464V5	lncRNA	ZFP91-CNTF
ASHGV40003486V5	lncRNA	CDIPT-AS1
ASHGV40018903V5	lncRNA	CDIPT-AS1
ASHGV40003488V5	lncRNA	LOC642846
ASHGV40003492V5	lncRNA	PSMD5-AS1
ASHGV40003513V5	lncRNA	LOC646813
ASHGV40003530V5	lncRNA	LOC647859
ASHGV40003532V5	lncRNA	LOC100240735
ASHGV40003538V5	lncRNA	ZNRD1-AS1
ASHGV40043219V5	lncRNA	ZNRD1-AS1
ASHGV40043222V5	lncRNA	ZNRD1-AS1
ASHGV40003539V5	lncRNA	CROCCP2
ASHGV40003548V5	lncRNA	TMEM191A
ASHGV40003555V5	lncRNA	LOC286359
ASHGV40003609V5	lncRNA	LOC344967
ASHGV40003617V5	lncRNA	FKBP9P1
ASHGV40046557V5	lncRNA	FKBP9P1
ASHGV40046558V5	lncRNA	FKBP9P1
ASHGV40003621V5	lncRNA	AKAP17A
ASHGV40003622V5	lncRNA	INTS4P2
ASHGV40003634V5	lncRNA	LOC100133050
ASHGV40003640V5	lncRNA	ZNF767P
ASHGV40047289V5	lncRNA	ZNF767P
ASHGV40003658V5	lncRNA	GGNBP1
ASHGV40003677V5	lncRNA	RPL23AP87
ASHGV40003678V5	lncRNA	LOC389765
ASHGV40003680V5	lncRNA	LOC440910
ASHGV40003697V5	lncRNA	LOC440300
ASHGV40003709V5	lncRNA	LOC392232
ASHGV40003714V5	lncRNA	FRG1JP
ASHGV40003734V5	lncRNA	FRG1HP
ASHGV40003743V5	lncRNA	LRRC37A5P
ASHGV40003758V5	lncRNA	LOC338963
ASHGV40003772V5	lncRNA	ACTG1P17
ASHGV40003779V5	lncRNA	RAB6C-AS1
ASHGV40003785V5	lncRNA	WHAMMP1
ASHGV40003787V5	lncRNA	DNAJC25
ASHGV40003806V5	lncRNA	C10orf32-ASMT
ASHGV40003810V5	lncRNA	LOC100286922
ASHGV40003811V5	lncRNA	LOC100286922
ASHGV40028220V5	lncRNA	LOC100286922
ASHGV40003813V5	lncRNA	RNASEK
ASHGV40003814V5	lncRNA	RNASEK
ASHGV40003815V5	lncRNA	TMEM256-PLSCR3
ASHGV40003828V5	lncRNA	LIPT1
ASHGV40003829V5	lncRNA	LIPT1
ASHGV40003833V5	lncRNA	TM4SF19-TCTEX1D2
ASHGV40003850V5	lncRNA	FAM21EP
ASHGV40003869V5	lncRNA	LOC441242
ASHGV40003888V5	lncRNA	LOC100130849
ASHGV40003936V5	lncRNA	LOC100631378
ASHGV40003959V5	lncRNA	AKR7L
ASHGV40031941V5	lncRNA	AKR7L
ASHGV40003980V5	lncRNA	ALOX15P1
ASHGV40004012V5	lncRNA	POLD1
ASHGV40004094V5	lncRNA	KGFLP1
ASHGV40052881V5	lncRNA	KGFLP1
ASHGV40004136V5	lncRNA	LOC100128885
ASHGV40004185V5	lncRNA	FAM27E3
ASHGV40004194V5	lncRNA	FBXO17
ASHGV40004223V5	lncRNA	STAC3
ASHGV40004282V5	lncRNA	LOC100506281
ASHGV40004299V5	lncRNA	LOC101928048
ASHGV40004325V5	lncRNA	LOC729218
ASHGV40039323V5	lncRNA	LOC729218
ASHGV40004411V5	lncRNA	LOC101927178
ASHGV40004471V5	lncRNA	POTEB3
ASHGV40004517V5	lncRNA	LOC101927623
ASHGV40004523V5	lncRNA	LOC113230
ASHGV40004600V5	lncRNA	LOC101928535
ASHGV40004685V5	lncRNA	TSL
ASHGV40047652V5	lncRNA	TSL
ASHGV40004707V5	lncRNA	LOC100505915
ASHGV40004745V5	lncRNA	LOC101928314
ASHGV40038267V5	lncRNA	LOC101928314
ASHGV40004874V5	lncRNA	LOC554223
ASHGV40005428V5	lncRNA	LINC00264
ASHGV40005533V5	lncRNA	LINC00993
ASHGV40005545V5	lncRNA	LOC100129055
ASHGV40005548V5	lncRNA	LINC00999
ASHGV40006307V5	lncRNA	ATE1-AS1
ASHGV40006321V5	lncRNA	LOC399815
ASHGV40006724V5	lncRNA	RP11-504G3.4
ASHGV40007088V5	lncRNA	C11orf98
ASHGV40007239V5	lncRNA	RP5-903G2.2
ASHGV40007304V5	lncRNA	FLJ42102
ASHGV40007574V5	lncRNA	LOC101928626
ASHGV40007865V5	lncRNA	MIR4697HG
ASHGV40008076V5	lncRNA	NDM29_dna
ASHGV40008159V5	lncRNA	LOC494141
ASHGV40008160V5	lncRNA	LOC494141
ASHGV40057750V5	lncRNA	LOC494141
ASHGV40008616V5	lncRNA	ARL2-SNX15
ASHGV40008783V5	lncRNA	DLSTP1
ASHGV40008878V5	lncRNA	LOC100133331
ASHGV40009284V5	lncRNA	LOC341056
ASHGV40009682V5	lncRNA	LOC729930
ASHGV40009861V5	lncRNA	RACGAP1P
ASHGV40010023V5	lncRNA	RP11-834C11.7
ASHGV40010109V5	lncRNA	LINC01057
ASHGV40010226V5	lncRNA	LOC100130075
ASHGV40010448V5	lncRNA	LOC643711
ASHGV40055985V5	lncRNA	LOC643711
ASHGV40010540V5	lncRNA	LOC728739
ASHGV40010879V5	lncRNA	LOC100288778
ASHGV40011115V5	lncRNA	SKP1P2
ASHGV40011339V5	lncRNA	TP73-AS1
ASHGV40011354V5	lncRNA	TP73-AS1
ASHGV40056527V5	lncRNA	TP73-AS1
ASHGV40011349V5	lncRNA	LOC100335030
ASHGV40012091V5	lncRNA	GATC
ASHGV40012869V5	lncRNA	PDZK1P1
ASHGV40012880V5	lncRNA	LOC101927437
ASHGV40012907V5	lncRNA	AA174084
ASHGV40013041V5	lncRNA	LOC101928697
ASHGV40013700V5	lncRNA	LINC00431
ASHGV40013768V5	lncRNA	LINC01296
ASHGV40056072V5	lncRNA	LINC01296
ASHGV40014761V5	lncRNA	M18205
ASHGV40014762V5	lncRNA	M18204
ASHGV40014763V5	lncRNA	M18206
ASHGV40015088V5	lncRNA	LINC00643
ASHGV40015599V5	lncRNA	LOC283683
ASHGV40015741V5	lncRNA	MRPL42P5
ASHGV40016054V5	lncRNA	LOC100422212
ASHGV40016089V5	lncRNA	THSD4-AS2
ASHGV40016269V5	lncRNA	LOC642423
ASHGV40016497V5	lncRNA	GOLGA8IP
ASHGV40016558V5	lncRNA	LOC100289656
ASHGV40016559V5	lncRNA	PDCD6IPP2
ASHGV40017053V5	lncRNA	LOC729739
ASHGV40017125V5	lncRNA	LOC646938
ASHGV40017174V5	lncRNA	GOLGA2P10
ASHGV40017320V5	lncRNA	LOC440311
ASHGV40017840V5	lncRNA	SMG1P5
ASHGV40017891V5	lncRNA	LOC390705
ASHGV40017927V5	lncRNA	FRG2DP
ASHGV40018201V5	lncRNA	SMG1P7
ASHGV40018486V5	lncRNA	LOC100134368
ASHGV40018575V5	lncRNA	LOC100506747
ASHGV40018588V5	lncRNA	LOC652276
ASHGV40018811V5	lncRNA	LOC653786
ASHGV40018917V5	lncRNA	LOC606724
ASHGV40019475V5	lncRNA	LOC100129617
ASHGV40019545V5	lncRNA	FLJ30679
ASHGV40019608V5	lncRNA	LOC101927817
ASHGV40019609V5	lncRNA	LOC101927817
ASHGV40019717V5	lncRNA	LOC103021295
ASHGV40019803V5	lncRNA	RP11-199F11.2
ASHGV40019830V5	lncRNA	LOC100128288
ASHGV40020445V5	lncRNA	LOC644172
ASHGV40020597V5	lncRNA	MTVR2
ASHGV40020651V5	lncRNA	LOC653653
ASHGV40020771V5	lncRNA	PRO1804
ASHGV40020992V5	lncRNA	FAAP100
ASHGV40021276V5	lncRNA	DISC2
ASHGV40021400V5	lncRNA	KRT17P5
ASHGV40021422V5	lncRNA	CTD-2104P17.1
ASHGV40021440V5	lncRNA	LOC100287072
ASHGV40021624V5	lncRNA	CCL4L2
ASHGV40021625V5	lncRNA	CCL4L1
ASHGV40021668V5	lncRNA	LINC00672
ASHGV40021670V5	lncRNA	LOC100131347
ASHGV40022076V5	lncRNA	LOC729683
ASHGV40022241V5	lncRNA	TEN1-CDK3
ASHGV40022553V5	lncRNA	CXADRP3
ASHGV40023816V5	lncRNA	LYPLA2P2
ASHGV40024372V5	lncRNA	IFNL4
ASHGV40024705V5	lncRNA	LINC01530
ASHGV40024879V5	lncRNA	FKBP1AP1
ASHGV40025615V5	lncRNA	LOC644189
ASHGV40025688V5	lncRNA	LOC100129935
ASHGV40026125V5	lncRNA	PEG3-AS1
ASHGV40026530V5	lncRNA	BRE-AS1
ASHGV40026532V5	lncRNA	LOC100505736
ASHGV40026580V5	lncRNA	BIRC6-AS2
ASHGV40027071V5	lncRNA	FAM95A
ASHGV40027073V5	lncRNA	LOC442028
ASHGV40027193V5	lncRNA	LOC100287010
ASHGV40027413V5	lncRNA	LOC389033
ASHGV40027415V5	lncRNA	RP11-231P20.2
ASHGV40027416V5	lncRNA	LOC101928303
ASHGV40027435V5	lncRNA	LOC401010
ASHGV40027706V5	lncRNA	ACTG1P20
ASHGV40028295V5	lncRNA	MGC16025
ASHGV40029524V5	lncRNA	LOC150776
ASHGV40030451V5	lncRNA	LOC100289473
ASHGV40030709V5	lncRNA	FAAHP1
ASHGV40030710V5	lncRNA	LINC00505
ASHGV40030984V5	lncRNA	TMEM189
ASHGV40031453V5	lncRNA	LOC100134868
ASHGV40031459V5	lncRNA	FRG1BP
ASHGV40031673V5	lncRNA	RP1-300I2.2
ASHGV40031905V5	lncRNA	LOC101926944
ASHGV40031965V5	lncRNA	AK128082
ASHGV40031992V5	lncRNA	MGC34796
ASHGV40032228V5	lncRNA	RUNX1-IT1
ASHGV40032244V5	lncRNA	LOC105372795
ASHGV40032906V5	lncRNA	PRAMENP
ASHGV40033033V5	lncRNA	KIAA1656
ASHGV40033378V5	lncRNA	CECR7
ASHGV40033379V5	lncRNA	CECR7
ASHGV40033387V5	lncRNA	CECR9
ASHGV40033530V5	lncRNA	TOP1P2
ASHGV40033757V5	lncRNA	LOC100130899
ASHGV40033789V5	lncRNA	LINC00634
ASHGV40033847V5	lncRNA	LOC730668
ASHGV40034165V5	lncRNA	LOC101928135
ASHGV40034341V5	lncRNA	LAMB2P1
ASHGV40034497V5	lncRNA	AC136289.1
ASHGV40034751V5	lncRNA	LINC01279
ASHGV40034872V5	lncRNA	LOC100129138
ASHGV40035505V5	lncRNA	AC011322.1
ASHGV40035575V5	lncRNA	LINC00312
ASHGV40035600V5	lncRNA	EMC3-AS1
ASHGV40035723V5	lncRNA	AC114877.3
ASHGV40036140V5	lncRNA	LOC101927296
ASHGV40036170V5	lncRNA	LOC101927374
ASHGV40036277V5	lncRNA	TMEM30C
ASHGV40036278V5	lncRNA	TMEM30C
ASHGV40036422V5	lncRNA	RP11-174O3.3
ASHGV40036664V5	lncRNA	LOC646903
ASHGV40036683V5	lncRNA	AADACP1
ASHGV40036781V5	lncRNA	LINC01330
ASHGV40036891V5	lncRNA	LINC00888
ASHGV40056961V5	lncRNA	LINC00888
ASHGV40036991V5	lncRNA	MGC2889
ASHGV40037894V5	lncRNA	AC004057.1
ASHGV40037918V5	lncRNA	LOC101929762
ASHGV40037924V5	lncRNA	LINC01061
ASHGV40038359V5	lncRNA	SLED1
ASHGV40038381V5	lncRNA	FLJ38576
ASHGV40038799V5	lncRNA	LOC401127
ASHGV40038827V5	lncRNA	LOC343052
ASHGV40039839V5	lncRNA	LOC728613
ASHGV40040314V5	lncRNA	LOC100303749
ASHGV40040347V5	lncRNA	SMA4
ASHGV40040449V5	lncRNA	LOC644936
ASHGV40040450V5	lncRNA	CRSP8P
ASHGV40040691V5	lncRNA	LOC101927190
ASHGV40040846V5	lncRNA	VTRNA2-1
ASHGV40040926V5	lncRNA	LOC729080
ASHGV40040993V5	lncRNA	LOC644762
ASHGV40041216V5	lncRNA	LOC440700
ASHGV40041238V5	lncRNA	LOC202181
ASHGV40041443V5	lncRNA	RP11-404K5.4
ASHGV40041561V5	lncRNA	LOC101929645
ASHGV40041873V5	lncRNA	LOC441081
ASHGV40041936V5	lncRNA	NCRUPAR
ASHGV40042142V5	lncRNA	hDreh
ASHGV40042437V5	lncRNA	PCDHB17P
ASHGV40042773V5	lncRNA	LOC100507387
ASHGV40042813V5	lncRNA	LOC728554
ASHGV40042884V5	lncRNA	LINC00266-3
ASHGV40042885V5	lncRNA	LINC00266-3
ASHGV40042987V5	lncRNA	SCARNA27
ASHGV40043074V5	lncRNA	LOC101928491
ASHGV40043123V5	lncRNA	LOC101928663
ASHGV40043124V5	lncRNA	LOC101928663
ASHGV40043154V5	lncRNA	LOC100270746
ASHGV40044174V5	lncRNA	LOC103352541
ASHGV40044345V5	lncRNA	AGPAT4-IT1
ASHGV40044459V5	lncRNA	MGAT4EP
ASHGV40044468V5	lncRNA	LOC148709
ASHGV40044596V5	lncRNA	LINC00260
ASHGV40044908V5	lncRNA	LOC100294145
ASHGV40044909V5	lncRNA	LOC100294145
ASHGV40044978V5	lncRNA	lincRNA-p21
ASHGV40045112V5	lncRNA	LOC101926915
ASHGV40045363V5	lncRNA	LOC101928911
ASHGV40045491V5	lncRNA	LOC148696
ASHGV40045600V5	lncRNA	LOC100287632
ASHGV40045818V5	lncRNA	RP11-244K5.6
ASHGV40057270V5	lncRNA	RP11-244K5.6
ASHGV40045920V5	lncRNA	LOC729603
ASHGV40046143V5	lncRNA	LOC100131257
ASHGV40046255V5	lncRNA	CLK2P1
ASHGV40046340V5	lncRNA	LOC100130673
ASHGV40046385V5	lncRNA	FAM183B
ASHGV40046568V5	lncRNA	LOC650226
ASHGV40046721V5	lncRNA	LOC100128317
ASHGV40046722V5	lncRNA	LOC100128317
ASHGV40047106V5	lncRNA	MGC27345
ASHGV40047235V5	lncRNA	TRY2P
ASHGV40047258V5	lncRNA	LOC154761
ASHGV40047937V5	lncRNA	LOC641746
ASHGV40047987V5	lncRNA	LOC541473
ASHGV40047994V5	lncRNA	ABHD11-AS1
ASHGV40048039V5	lncRNA	LOC100133091
ASHGV40048116V5	lncRNA	LOC101409256
ASHGV40048436V5	lncRNA	LINC01000
ASHGV40048450V5	lncRNA	LOC407835
ASHGV40048919V5	lncRNA	LOC649352
ASHGV40049146V5	lncRNA	LOC728024
ASHGV40049224V5	lncRNA	LOC101928226
ASHGV40049661V5	lncRNA	LOC100500773
ASHGV40051024V5	lncRNA	LOC104054148
ASHGV40051403V5	lncRNA	LOC100499489
ASHGV40051425V5	lncRNA	AF186192.5
ASHGV40057490V5	lncRNA	AF186192.5
ASHGV40051615V5	lncRNA	LINC00032
ASHGV40051669V5	lncRNA	LINC00202-1
ASHGV40051793V5	lncRNA	FAM27B
ASHGV40051815V5	lncRNA	LOC101927069
ASHGV40051933V5	lncRNA	LOC494127
ASHGV40051945V5	lncRNA	LOC392364
ASHGV40052052V5	lncRNA	GAS2L1P2
ASHGV40052318V5	lncRNA	NRON
ASHGV40052806V5	lncRNA	LINC00950
ASHGV40052859V5	lncRNA	LOC102724238
ASHGV40052887V5	lncRNA	PTGER4P2-CDK2AP2P2
ASHGV40053123V5	lncRNA	LINC00475
ASHGV40053126V5	lncRNA	LOC100128361
ASHGV40053184V5	lncRNA	LOC441455
ASHGV40053186V5	lncRNA	LOC100132781
ASHGV40053187V5	lncRNA	LOC441454
ASHGV40053750V5	lncRNA	AGAP7P
ASHGV40053932V5	lncRNA	LOC100132831
ASHGV40054223V5	lncRNA	BRDTP1
ASHGV40054285V5	lncRNA	LOC286437
ASHGV40054478V5	lncRNA	LINC00889
ASHGV40054713V5	lncRNA	UBE2E4P
ASHGV40054894V5	lncRNA	LOC392452
ASHGV40055295V5	lncRNA	LOC101928437
ASHGV40055730V5	lncRNA	LOC100652931
ASHGV40055801V5	lncRNA	FAS-AS1
ASHGV40055822V5	lncRNA	NUDT9P1
ASHGV40055824V5	lncRNA	HECTD2-AS1
ASHGV40055933V5	lncRNA	LOC653160
ASHGV40055989V5	lncRNA	TTC41P
ASHGV40056003V5	lncRNA	LOC101593348
ASHGV40056132V5	lncRNA	TUNAR
ASHGV40056147V5	lncRNA	LOC646214
ASHGV40056150V5	lncRNA	REREP3
ASHGV40056179V5	lncRNA	LOC100132287
ASHGV40056209V5	lncRNA	DNM1P41
ASHGV40056259V5	lncRNA	CRYM-AS1
ASHGV40056266V5	lncRNA	LOC554206
ASHGV40056344V5	lncRNA	AC022596.2
ASHGV40056402V5	lncRNA	LOC100288069
ASHGV40056404V5	lncRNA	WFDC21P
ASHGV40056439V5	lncRNA	LOC727896
ASHGV40056456V5	lncRNA	lincRNA-RoR_dna
ASHGV40056483V5	lncRNA	FLJ25758
ASHGV40056501V5	lncRNA	LOC100289333
ASHGV40056510V5	lncRNA	LOC653513
ASHGV40056517V5	lncRNA	LOC641367
ASHGV40056557V5	lncRNA	APOC4-APOC2
ASHGV40056661V5	lncRNA	LOC1720
ASHGV40056693V5	lncRNA	FAR2P1
ASHGV40056697V5	lncRNA	TISP43
ASHGV40056867V5	lncRNA	SERHL
ASHGV40056979V5	lncRNA	LOC220729
ASHGV40057018V5	lncRNA	SYT14P1
ASHGV40057084V5	lncRNA	LOC442132
ASHGV40057146V5	lncRNA	PCDHB18P
ASHGV40057168V5	lncRNA	HEIH
ASHGV40057290V5	lncRNA	PER4
ASHGV40057294V5	lncRNA	LINC01347
ASHGV40057305V5	lncRNA	LOC646762
ASHGV40057307V5	lncRNA	DKFZP586I1420
ASHGV40057330V5	lncRNA	PMS2P7
ASHGV40057335V5	lncRNA	GTF2IP4
ASHGV40057353V5	lncRNA	XX-CR54.1
ASHGV40057412V5	lncRNA	LOC392196
ASHGV40057435V5	lncRNA	RP11-122L4.1
ASHGV40057508V5	lncRNA	SUGT1P1
ASHGV40057524V5	lncRNA	FAM27E2
ASHGV40057529V5	lncRNA	LOC286297
ASHGV40057550V5	lncRNA	LOC100128076
ASHGV40057564V5	lncRNA	SVIL-AS1
ASHGV40057608V5	lncRNA	LOC100421746
ASHGV40057631V5	lncRNA	LOC441666
ASHGV40057664V5	lncRNA	LOC105373383
ASHGV40057727V5	lncRNA	SPRNP1
ASHGV40057769V5	lncRNA	LINC00301
ASHGV40057836V5	lncRNA	THCAT155
ASHGV40054074V5	lncRNA	CCEPR
ASHGV40048358V5	lncRNA	ST7
ASHGV40004496V5	lncRNA	BRCA1
ASHGV40045644V5	lncRNA	TRMT11
ASHGV40021413V5	lncRNA	EPN2
ASHGV40049165V5	lncRNA	FGFR1
ASHGV40004830V5	lncRNA	LINC01587
ASHGV40038526V5	lncRNA	LINC01587
ASHGV40053796V5	lncRNA	PIR
ASHGV40043397V5	lncRNA	FKBP5
ASHGV40007962V5	lncRNA	IGF2-AS
ASHGV40033749V5	lncRNA	TAB1
ASHGV40003826V5	lncRNA	PRELID3B
ASHGV40003825V5	lncRNA	PRELID3B
ASHGV40048114V5	lncRNA	GTPBP10
ASHGV40046241V5	lncRNA	STEAP1B
ASHGV40057700V5	lncRNA	TSPAN14
ASHGV40022094V5	lncRNA	RGS9
ASHGV40009335V5	lncRNA	DDX25
ASHGV40010913V5	lncRNA	ITFG2
ASHGV40044377V5	lncRNA	PDE10A
ASHGV40044376V5	lncRNA	PDE10A
ASHGV40033481V5	lncRNA	PINK1-AS
ASHGV40006331V5	lncRNA	ERI3
ASHGV40004013V5	lncRNA	TXNDC12
ASHGV40000183V5	lncRNA	LDAH
ASHGV40003968V5	lncRNA	SPART-AS1
ASHGV40003969V5	lncRNA	SPART-AS1
ASHGV40056027V5	lncRNA	LINC00544
ASHGV40004163V5	lncRNA	RWDD3
ASHGV40003449V5	lncRNA	KIAA0087
ASHGV40046417V5	lncRNA	INHBA
ASHGV40056787V5	lncRNA	TMEM189-UBE2V1
ASHGV40002722V5	lncRNA	NQO2
ASHGV40007060V5	lncRNA	DKFZP434K028
ASHGV40003653V5	lncRNA	LINC00029
ASHGV40030441V5	lncRNA	SDCBP2
ASHGV40056768V5	lncRNA	FAM182A
ASHGV40003925V5	lncRNA	SEM1
ASHGV40055679V5	lncRNA	TTTY1
ASHGV40006509V5	lncRNA	H19
ASHGV40003373V5	lncRNA	TTTY9B
ASHGV40055659V5	lncRNA	TTTY6
ASHGV40003456V5	lncRNA	LINC00470
ASHGV40022410V5	lncRNA	LINC00470
ASHGV40056437V5	lncRNA	LINC00470
ASHGV40003748V5	lncRNA	AL139352.1
ASHGV40008096V5	lncRNA	AMPD3
ASHGV40057284V5	lncRNA	CHST12
ASHGV40056084V5	lncRNA	AL355922.1
ASHGV40016860V5	lncRNA	GCOM1
ASHGV40001285V5	lncRNA	GCOM1
ASHGV40001369V5	lncRNA	GCOM1
ASHGV40003823V5	lncRNA	CUZD1
ASHGV40037715V5	lncRNA	SEC31A
ASHGV40025329V5	lncRNA	MVB12A
ASHGV40001353V5	lncRNA	AZIN2
ASHGV40035737V5	lncRNA	RBMS3
ASHGV40001928V5	lncRNA	FLJ33534
ASHGV40057175V5	lncRNA	GFOD1
ASHGV40000125V5	lncRNA	LINC01558
ASHGV40047822V5	lncRNA	LINC00525
ASHGV40055682V5	lncRNA	TTTY7
ASHGV40055681V5	lncRNA	TTTY7B
ASHGV40005146V5	lncRNA	NKX6-2
ASHGV40003960V5	lncRNA	LINC00266-1
ASHGV40004131V5	lncRNA	VPS51
ASHGV40003670V5	lncRNA	PART1
ASHGV40003671V5	lncRNA	PART1
ASHGV40041799V5	lncRNA	PART1
ASHGV40036642V5	lncRNA	ZIC1
ASHGV40045812V5	lncRNA	LINC00467
ASHGV40052872V5	lncRNA	FAM27C
ASHGV40052028V5	lncRNA	FANCC
ASHGV40056820V5	lncRNA	RUNX1
ASHGV40032230V5	lncRNA	RUNX1
ASHGV40020873V5	lncRNA	OBSCN-AS1
ASHGV40020874V5	lncRNA	OBSCN-AS1
ASHGV40003830V5	lncRNA	SCNM1
ASHGV40038857V5	lncRNA	NIPAL1
ASHGV40056709V5	lncRNA	LINC01116
ASHGV40036645V5	lncRNA	SRGAP2
ASHGV40000002V5	lncRNA	SNHG16
ASHGV40022253V5	lncRNA	SNHG16
ASHGV40002569V5	lncRNA	SNHG16
ASHGV40056962V5	lncRNA	IGF2BP2-AS1
ASHGV40037161V5	lncRNA	LRPAP1
ASHGV40003402V5	lncRNA	ADGRV1
ASHGV40040848V5	lncRNA	SMAD5-AS1
ASHGV40004114V5	lncRNA	FMC1
ASHGV40001145V5	lncRNA	HSPA12A
ASHGV40056595V5	lncRNA	ZNF667-AS1
ASHGV40004309V5	lncRNA	PCLAF
ASHGV40005155V5	lncRNA	MIR202HG
ASHGV40004265V5	lncRNA	MIR202HG
ASHGV40006576V5	lncRNA	OR51B5
ASHGV40003479V5	lncRNA	LINC00905
ASHGV40004404V5	lncRNA	LINC00905
ASHGV40018480V5	lncRNA	FAM234A
ASHGV40003262V5	lncRNA	RAB4A
ASHGV40056308V5	lncRNA	LINC00917
ASHGV40030409V5	lncRNA	ING5
ASHGV40039659V5	lncRNA	ADAM29
ASHGV40002906V5	lncRNA	LINC01620
ASHGV40055638V5	lncRNA	HSFY2
ASHGV40004791V5	lncRNA	AL512625.1
ASHGV40013291V5	lncRNA	TPT1-AS1
ASHGV40050267V5	lncRNA	LINC00208
ASHGV40004132V5	lncRNA	SHANK2-AS3
ASHGV40051584V5	lncRNA	MIR31HG
ASHGV40041678V5	lncRNA	ZNF131
ASHGV40027266V5	lncRNA	MIR4435-2HG
ASHGV40003487V5	lncRNA	MIR4435-2HG
ASHGV40026358V5	lncRNA	MINOS1
ASHGV40029918V5	lncRNA	NABP1
ASHGV40035852V5	lncRNA	CCDC13-AS1
ASHGV40031140V5	lncRNA	MIR1-1HG-AS1
ASHGV40003577V5	lncRNA	GRIK1-AS1
ASHGV40056342V5	lncRNA	LRRC75A-AS1
ASHGV40021364V5	lncRNA	LRRC75A-AS1
ASHGV40001259V5	lncRNA	LRRC75A-AS1
ASHGV40019922V5	lncRNA	TVP23C
ASHGV40056767V5	lncRNA	FAM182B
ASHGV40008846V5	lncRNA	PAAF1
ASHGV40052036V5	lncRNA	LINC00476
ASHGV40003474V5	lncRNA	CCDC197
ASHGV40003986V5	lncRNA	LINC01106
ASHGV40056679V5	lncRNA	LINC01106
ASHGV40056680V5	lncRNA	LINC01106
ASHGV40045560V5	lncRNA	FLJ34503
ASHGV40004324V5	lncRNA	DLEU1
ASHGV40003777V5	lncRNA	AC008969.1
ASHGV40055640V5	lncRNA	TTTY14
ASHGV40004710V5	lncRNA	TTTY14
ASHGV40004711V5	lncRNA	TTTY14
ASHGV40003642V5	lncRNA	LINC00303
ASHGV40056478V5	lncRNA	MIR7-3HG
ASHGV40002546V5	lncRNA	MIR7-3HG
ASHGV40003745V5	lncRNA	MRVI1-AS1
ASHGV40003746V5	lncRNA	MRVI1-AS1
ASHGV40010197V5	lncRNA	LINC00982
ASHGV40000997V5	lncRNA	LINC00982
ASHGV40006294V5	lncRNA	LINC01561
ASHGV40023075V5	lncRNA	DLGAP1-AS1
ASHGV40020811V5	lncRNA	LINC00469
ASHGV40021899V5	lncRNA	FLJ40194
ASHGV40010889V5	lncRNA	AC021054.1
ASHGV40003415V5	lncRNA	ZFAS1
ASHGV40003416V5	lncRNA	ZFAS1
ASHGV40000653V5	lncRNA	ZFAS1
ASHGV40004780V5	lncRNA	AL953897.1
ASHGV40006268V5	lncRNA	CASC2
ASHGV40006267V5	lncRNA	CASC2
ASHGV40003564V5	lncRNA	CASC2
ASHGV40002757V5	lncRNA	FAM87B
ASHGV40004746V5	lncRNA	AC098864.1
ASHGV40033005V5	lncRNA	ZNRF3-AS1
ASHGV40002857V5	lncRNA	FAM27E5
ASHGV40001949V5	lncRNA	LINC01658
ASHGV40003603V5	lncRNA	LINC00314
ASHGV40003666V5	lncRNA	ADORA2A-AS1
ASHGV40003565V5	lncRNA	LINC00324
ASHGV40021310V5	lncRNA	LINC00670
ASHGV40019521V5	lncRNA	LINC00311
ASHGV40004861V5	lncRNA	AC073072.1
ASHGV40030607V5	lncRNA	AL049647.1
ASHGV40042671V5	lncRNA	LINC01699
ASHGV40015804V5	lncRNA	EIF3J-DT
ASHGV40003768V5	lncRNA	EIF3J-DT
ASHGV40022881V5	lncRNA	LINC00305
ASHGV40025559V5	lncRNA	FLJ37453
ASHGV40026898V5	lncRNA	PCBP1-AS1
ASHGV40001043V5	lncRNA	NRXN1
ASHGV40003559V5	lncRNA	LINC00652
ASHGV40030597V5	lncRNA	LINC00652
ASHGV40004691V5	lncRNA	ACTA2-AS1
ASHGV40003775V5	lncRNA	RCC1
ASHGV40003867V5	lncRNA	LINC01869
ASHGV40056315V5	lncRNA	LINC00304
ASHGV40049672V5	lncRNA	TSPYL5
ASHGV40038350V5	lncRNA	LINC02363
ASHGV40003434V5	lncRNA	WDFY3-AS2
ASHGV40009637V5	lncRNA	LINC01559
ASHGV40055608V5	lncRNA	TTTY11
ASHGV40033607V5	lncRNA	AC004832.1
ASHGV40049889V5	lncRNA	FER1L6-AS1
ASHGV40028197V5	lncRNA	LINC00471
ASHGV40004792V5	lncRNA	CELF2-AS1
ASHGV40004119V5	lncRNA	AP003774.1
ASHGV40056866V5	lncRNA	OGFRP1
ASHGV40001754V5	lncRNA	FAM87A
ASHGV40002331V5	lncRNA	AC138028.1
ASHGV40003000V5	lncRNA	LINC01006
ASHGV40007995V5	lncRNA	PRKCZ-AS1
ASHGV40057756V5	lncRNA	WT1-AS
ASHGV40004598V5	lncRNA	WT1-AS
ASHGV40004221V5	lncRNA	PRR36
ASHGV40032383V5	lncRNA	LINC01547
ASHGV40032381V5	lncRNA	LINC01547
ASHGV40000336V5	lncRNA	AC005037.1
ASHGV40003374V5	lncRNA	TTTY8
ASHGV40004117V5	lncRNA	TREX2
ASHGV40003631V5	lncRNA	COL18A1-AS1
ASHGV40003650V5	lncRNA	COL18A1-AS1
ASHGV40000070V5	lncRNA	SREBF2-AS1
ASHGV40032743V5	lncRNA	AP001062.1
ASHGV40001834V5	lncRNA	OR56A3
ASHGV40032279V5	lncRNA	B3GALT5-AS1
ASHGV40003525V5	lncRNA	B3GALT5-AS1
ASHGV40003877V5	lncRNA	LINC00308
ASHGV40055651V5	lncRNA	TTTY13
ASHGV40032346V5	lncRNA	LINC00313
ASHGV40003457V5	lncRNA	LINC00158
ASHGV40003507V5	lncRNA	HDHD5-AS1
ASHGV40003508V5	lncRNA	HDHD5-AS1
ASHGV40011992V5	lncRNA	LINC01405
ASHGV40024488V5	lncRNA	AC021092.1
ASHGV40003770V5	lncRNA	MATN1-AS1
ASHGV40028275V5	lncRNA	AC016757.1
ASHGV40003668V5	lncRNA	MIR22HG
ASHGV40056321V5	lncRNA	MIR22HG
ASHGV40014848V5	lncRNA	LINC01551
ASHGV40003662V5	lncRNA	LINC00207
ASHGV40003663V5	lncRNA	LINC00207
ASHGV40033827V5	lncRNA	LINC00207
ASHGV40039010V5	lncRNA	PRR27
ASHGV40004181V5	lncRNA	LINC02583
ASHGV40015382V5	lncRNA	TCL6
ASHGV40047740V5	lncRNA	LINC00265
ASHGV40003471V5	lncRNA	PP7080
ASHGV40001197V5	lncRNA	AC092171.1
ASHGV40032726V5	lncRNA	LINC00319
ASHGV40004684V5	lncRNA	CYP51A1-AS1
ASHGV40004683V5	lncRNA	CYP51A1-AS1
ASHGV40002860V5	lncRNA	LINC00910
ASHGV40056390V5	lncRNA	LINC00910
ASHGV40057551V5	lncRNA	FAM120AOS
ASHGV40034502V5	lncRNA	LINC00994
ASHGV40029357V5	lncRNA	PAX8-AS1
ASHGV40029359V5	lncRNA	PAX8-AS1
ASHGV40029358V5	lncRNA	PAX8-AS1
ASHGV40000099V5	lncRNA	LINC00943
ASHGV40056833V5	lncRNA	ANKRD62P1-PARP4P3
ASHGV40016448V5	lncRNA	SPATA41
ASHGV40016446V5	lncRNA	SPATA41
ASHGV40011800V5	lncRNA	LINC00615
ASHGV40003465V5	lncRNA	LINC00523
ASHGV40012057V5	lncRNA	LINC00173
ASHGV40012056V5	lncRNA	LINC00173
ASHGV40000837V5	lncRNA	SNHG17
ASHGV40056780V5	lncRNA	SNHG17
ASHGV40003687V5	lncRNA	CTBP1-DT
ASHGV40001633V5	lncRNA	CTBP1-DT
ASHGV40001509V5	lncRNA	CTBP1-DT
ASHGV40038064V5	lncRNA	SCOC-AS1
ASHGV40003433V5	lncRNA	NPSR1-AS1
ASHGV40000112V5	lncRNA	NPSR1-AS1
ASHGV40003695V5	lncRNA	NPSR1-AS1
ASHGV40001198V5	lncRNA	AC068631.1
ASHGV40035375V5	lncRNA	AC068631.1
ASHGV40014532V5	lncRNA	LINC02291
ASHGV40054586V5	lncRNA	CH17-340M24.3
ASHGV40004420V5	lncRNA	MIRLET7BHG
ASHGV40033853V5	lncRNA	MIRLET7BHG
ASHGV40043362V5	lncRNA	LINC00336
ASHGV40000116V5	lncRNA	RAMP2-AS1
ASHGV40020369V5	lncRNA	RAMP2-AS1
ASHGV40010188V5	lncRNA	AC090673.1
ASHGV40004220V5	lncRNA	GATA3-AS1
ASHGV40050320V5	lncRNA	GATA3-AS1
ASHGV40003672V5	lncRNA	AC008543.1
ASHGV40009707V5	lncRNA	LINC00477
ASHGV40004341V5	lncRNA	AL157838.1
ASHGV40026907V5	lncRNA	MDS2
ASHGV40050176V5	lncRNA	DLGAP2
ASHGV40032663V5	lncRNA	DSCR8
ASHGV40032664V5	lncRNA	DSCR8
ASHGV40003553V5	lncRNA	DSCR8
ASHGV40044412V5	lncRNA	AFDN-DT
ASHGV40040547V5	lncRNA	AL354714.1
ASHGV40003611V5	lncRNA	FLVCR1-DT
ASHGV40019622V5	lncRNA	FLVCR1-DT
ASHGV40035388V5	lncRNA	AC007920.1
ASHGV40021769V5	lncRNA	NBR2
ASHGV40001830V5	lncRNA	CTNND1
ASHGV40053575V5	lncRNA	STKLD1
ASHGV40032955V5	lncRNA	AL022323.1
ASHGV40001899V5	lncRNA	TDRKH-AS1
ASHGV40041244V5	lncRNA	AL626787.1
ASHGV40004640V5	lncRNA	C9orf41-AS1
ASHGV40026761V5	lncRNA	AC012358.1
ASHGV40012878V5	lncRNA	LINC00449
ASHGV40044551V5	lncRNA	AL139390.1
ASHGV40016394V5	lncRNA	LINC00970
ASHGV40026360V5	lncRNA	AC012456.1
ASHGV40036842V5	lncRNA	LINC00501
ASHGV40004408V5	lncRNA	LINC01285
ASHGV40044405V5	lncRNA	LINC02487
ASHGV40019366V5	lncRNA	SERTAD4-AS1
ASHGV40018171V5	lncRNA	LINC00862
ASHGV40042753V5	lncRNA	LINC00272
ASHGV40016691V5	lncRNA	AL645568.1
ASHGV40016685V5	lncRNA	AL645568.1
ASHGV40003690V5	lncRNA	LINC00222
ASHGV40013729V5	lncRNA	ADAMTSL4-AS1
ASHGV40045456V5	lncRNA	BVES-AS1
ASHGV40043900V5	lncRNA	LIN28B-AS1
ASHGV40003467V5	lncRNA	ATP1A1-AS1
ASHGV40011781V5	lncRNA	ATP1A1-AS1
ASHGV40003468V5	lncRNA	ATP1A1-AS1
ASHGV40003767V5	lncRNA	SPATA42
ASHGV40003766V5	lncRNA	SPATA42
ASHGV40031937V5	lncRNA	AL121827.1
ASHGV40055454V5	lncRNA	LINC00632
ASHGV40004214V5	lncRNA	LINC00632
ASHGV40004651V5	lncRNA	AL772363.1
ASHGV40004679V5	lncRNA	ARRDC1-AS1
ASHGV40004678V5	lncRNA	ARRDC1-AS1
ASHGV40031755V5	lncRNA	LINC01270
ASHGV40057572V5	lncRNA	LINC00963
ASHGV40001055V5	lncRNA	TDRG1
ASHGV40043453V5	lncRNA	LINC00951
ASHGV40000147V5	lncRNA	LINC00951
ASHGV40003939V5	lncRNA	AL162293.1
ASHGV40004165V5	lncRNA	GIGYF2
ASHGV40052223V5	lncRNA	LINC00474
ASHGV40057834V5	lncRNA	AP000911.1
ASHGV40053234V5	lncRNA	LINC00587
ASHGV40004120V5	lncRNA	LINC01993
ASHGV40020931V5	lncRNA	TNRC6C-AS1
ASHGV40054023V5	lncRNA	XAGE1A
ASHGV40031494V5	lncRNA	NOL4L-DT
ASHGV40057210V5	lncRNA	AL662899.1
ASHGV40056692V5	lncRNA	LINC01854
ASHGV40004680V5	lncRNA	LINC01854
ASHGV40027261V5	lncRNA	ACOXL-AS1
ASHGV40000455V5	lncRNA	ACOXL-AS1
ASHGV40003988V5	lncRNA	LINC01123
ASHGV40003987V5	lncRNA	LINC01123
ASHGV40003534V5	lncRNA	LINC01257
ASHGV40002699V5	lncRNA	ZNF468
ASHGV40056580V5	lncRNA	ZNF468
ASHGV40002697V5	lncRNA	ZNF468
ASHGV40025930V5	lncRNA	AC010624.1
ASHGV40001034V5	lncRNA	STARD7-AS1
ASHGV40029194V5	lncRNA	STARD7-AS1
ASHGV40051828V5	lncRNA	MAMDC2-AS1
ASHGV40051827V5	lncRNA	MAMDC2-AS1
ASHGV40041202V5	lncRNA	LINC01951
ASHGV40041171V5	lncRNA	AC008429.1
ASHGV40057157V5	lncRNA	AC008429.1
ASHGV40000817V5	lncRNA	LINC01291
ASHGV40000444V5	lncRNA	LINC01291
ASHGV40000168V5	lncRNA	ST8SIA6-AS1
ASHGV40001327V5	lncRNA	FAM201A
ASHGV40003612V5	lncRNA	FAM201A
ASHGV40053963V5	lncRNA	LINC01545
ASHGV40057396V5	lncRNA	ATP6V0E2-AS1
ASHGV40057395V5	lncRNA	ZNF783
ASHGV40003506V5	lncRNA	FAM83A-AS1
ASHGV40004166V5	lncRNA	BLACE
ASHGV40007318V5	lncRNA	AP000812.1
ASHGV40019601V5	lncRNA	LINC02138
ASHGV40004539V5	lncRNA	AC134312.1
ASHGV40003701V5	lncRNA	LINC01121
ASHGV40030498V5	lncRNA	LINC00654
ASHGV40024252V5	lncRNA	SCGB2B2
ASHGV40050702V5	lncRNA	LINC01602
ASHGV40003551V5	lncRNA	LINC00661
ASHGV40003901V5	lncRNA	AL592528.1
ASHGV40004682V5	lncRNA	KU-MEL-3
ASHGV40002787V5	lncRNA	CALML3-AS1
ASHGV40002786V5	lncRNA	CALML3-AS1
ASHGV40033925V5	lncRNA	CHKB-DT
ASHGV40032268V5	lncRNA	AP001043.1
ASHGV40032266V5	lncRNA	AP001043.1
ASHGV40046535V5	lncRNA	LINC01446
ASHGV40003922V5	lncRNA	LINC01310
ASHGV40003691V5	lncRNA	LINC00898
ASHGV40052648V5	lncRNA	LINC00583
ASHGV40003692V5	lncRNA	ADARB2-AS1
ASHGV40000939V5	lncRNA	LINC01531
ASHGV40003944V5	lncRNA	LINC01531
ASHGV40026283V5	lncRNA	LINC00487
ASHGV40010998V5	lncRNA	C1RL-AS1
ASHGV40011000V5	lncRNA	C1RL-AS1
ASHGV40010999V5	lncRNA	C1RL-AS1
ASHGV40018612V5	lncRNA	AC108134.1
ASHGV40003607V5	lncRNA	SRRM2-AS1
ASHGV40003608V5	lncRNA	SRRM2-AS1
ASHGV40055166V5	lncRNA	AL121823.1
ASHGV40016545V5	lncRNA	LINC02346
ASHGV40030829V5	lncRNA	AL359555.1
ASHGV40036515V5	lncRNA	H1FX-AS1
ASHGV40034235V5	lncRNA	KRBOX1-AS1
ASHGV40056883V5	lncRNA	THUMPD3-AS1
ASHGV40010711V5	lncRNA	LINC01089
ASHGV40016986V5	lncRNA	EWSAT1
ASHGV40055598V5	lncRNA	TTTY2B
ASHGV40026811V5	lncRNA	AC016747.1
ASHGV40003822V5	lncRNA	FAM24B
ASHGV40001320V5	lncRNA	OR2F1
ASHGV40000206V5	lncRNA	Z97192.2
ASHGV40000038V5	lncRNA	LINC00671
ASHGV40054428V5	lncRNA	FIRRE
ASHGV40056766V5	lncRNA	ZNF337-AS1
ASHGV40004827V5	lncRNA	ZNF337-AS1
ASHGV40031450V5	lncRNA	ZNF337-AS1
ASHGV40004121V5	lncRNA	LIPE-AS1
ASHGV40002639V5	lncRNA	LIPE-AS1
ASHGV40004789V5	lncRNA	LIPE-AS1
ASHGV40003568V5	lncRNA	AC019080.1
ASHGV40050157V5	lncRNA	AL157395.1
ASHGV40010817V5	lncRNA	LINC02418
ASHGV40004843V5	lncRNA	LINC02347
ASHGV40025288V5	lncRNA	UCA1
ASHGV40056969V5	lncRNA	LINC00887
ASHGV40002937V5	lncRNA	LINC02026
ASHGV40048357V5	lncRNA	ST7-OT4
ASHGV40035091V5	lncRNA	MINDY4B
ASHGV40057344V5	lncRNA	APTR
ASHGV40000409V5	lncRNA	APTR
ASHGV40036296V5	lncRNA	LINC02085
ASHGV40015451V5	lncRNA	MEG3
ASHGV40056138V5	lncRNA	MEG3
ASHGV40003732V5	lncRNA	LINC01913
ASHGV40000462V5	lncRNA	LINC01913
ASHGV40004704V5	lncRNA	AC090921.1
ASHGV40057843V5	lncRNA	LINC00612
ASHGV40004836V5	lncRNA	LINC00243
ASHGV40002146V5	lncRNA	LINC01588
ASHGV40004829V5	lncRNA	LINC01588
ASHGV40014038V5	lncRNA	LINC01588
ASHGV40014037V5	lncRNA	LINC01588
ASHGV40055521V5	lncRNA	BX546450.1
ASHGV40043212V5	lncRNA	HLA-F-AS1
ASHGV40019769V5	lncRNA	ALOX12-AS1
ASHGV40003546V5	lncRNA	FAM74A1
ASHGV40050696V5	lncRNA	LINC00588
ASHGV40000789V5	lncRNA	AC025262.1
ASHGV40055052V5	lncRNA	LINC00269
ASHGV40039984V5	lncRNA	BASP1-AS1
ASHGV40001534V5	lncRNA	LINC01020
ASHGV40000226V5	lncRNA	LINC02449
ASHGV40002805V5	lncRNA	LINC02449
ASHGV40005273V5	lncRNA	AL137145.2
ASHGV40004229V5	lncRNA	AC116351.1
ASHGV40004228V5	lncRNA	AC116351.1
ASHGV40056166V5	lncRNA	GOLGA8B
ASHGV40003454V5	lncRNA	DHRS4-AS1
ASHGV40057407V5	lncRNA	FAM66B
ASHGV40000334V5	lncRNA	MIR99AHG
ASHGV40003641V5	lncRNA	MIR99AHG
ASHGV40002709V5	lncRNA	MIR99AHG
ASHGV40033689V5	lncRNA	LL22NC01-81G9.3
ASHGV40003618V5	lncRNA	MIR17HG
ASHGV40004430V5	lncRNA	MCM3AP-AS1
ASHGV40032796V5	lncRNA	MCM3AP-AS1
ASHGV40004429V5	lncRNA	MCM3AP-AS1
ASHGV40032352V5	lncRNA	AATBC
ASHGV40012487V5	lncRNA	LINC00598
ASHGV40012488V5	lncRNA	LINC00598
ASHGV40003515V5	lncRNA	LINC00598
ASHGV40003514V5	lncRNA	LINC00598
ASHGV40004275V5	lncRNA	FAM230B
ASHGV40056810V5	lncRNA	LINC00189
ASHGV40055658V5	lncRNA	TTTY5
ASHGV40021872V5	lncRNA	LINC01139
ASHGV40007328V5	lncRNA	AP002761.1
ASHGV40056983V5	lncRNA	LINC00955
ASHGV40042962V5	lncRNA	LY86-AS1
ASHGV40004800V5	lncRNA	AC009403.1
ASHGV40004787V5	lncRNA	AC073316.1
ASHGV40031059V5	lncRNA	AL109955.1
ASHGV40003953V5	lncRNA	KIRREL3-AS3
ASHGV40003453V5	lncRNA	LINC00339
ASHGV40051437V5	lncRNA	FAM138C
ASHGV40056742V5	lncRNA	AC011298.1
ASHGV40047087V5	lncRNA	AC019155.2
ASHGV40047088V5	lncRNA	AC019155.2
ASHGV40030374V5	lncRNA	AC093802.1
ASHGV40043833V5	lncRNA	LINC02531
ASHGV40005802V5	lncRNA	PPP3CB-AS1
ASHGV40004869V5	lncRNA	PPP3CB-AS1
ASHGV40028819V5	lncRNA	LINC01118
ASHGV40004381V5	lncRNA	LINC01793
ASHGV40027933V5	lncRNA	AC079354.1
ASHGV40000482V5	lncRNA	CYTOR
ASHGV40002882V5	lncRNA	CYTOR
ASHGV40029140V5	lncRNA	CYTOR
ASHGV40056807V5	lncRNA	AP001341.1
ASHGV40000665V5	lncRNA	AC079305.1
ASHGV40042972V5	lncRNA	AL158817.1
ASHGV40017801V5	lncRNA	AL359081.1
ASHGV40004076V5	lncRNA	ZNF385D-AS2
ASHGV40015103V5	lncRNA	AL590666.1
ASHGV40036922V5	lncRNA	EHHADH-AS1
ASHGV40000363V5	lncRNA	AC005104.1
ASHGV40012839V5	lncRNA	CLDN10-AS1
ASHGV40047678V5	lncRNA	AL118511.1
ASHGV40015475V5	lncRNA	MEG9
ASHGV40004199V5	lncRNA	LINC00397
ASHGV40031605V5	lncRNA	AL009050.1
ASHGV40040805V5	lncRNA	TH2LCRR
ASHGV40004871V5	lncRNA	TH2LCRR
ASHGV40004870V5	lncRNA	TH2LCRR
ASHGV40013471V5	lncRNA	LMO7DN-IT1
ASHGV40029942V5	lncRNA	LINC01825
ASHGV40005508V5	lncRNA	AL117338.1
ASHGV40047896V5	lncRNA	AC099681.1
ASHGV40053502V5	lncRNA	AL441992.1
ASHGV40057702V5	lncRNA	NUTM2A-AS1
ASHGV40044430V5	lncRNA	LINC01615
ASHGV40001073V5	lncRNA	LINC01615
ASHGV40053884V5	lncRNA	AL731537.1
ASHGV40004740V5	lncRNA	AL646090.1
ASHGV40026533V5	lncRNA	AC093690.1
ASHGV40000733V5	lncRNA	AL359094.1
ASHGV40000573V5	lncRNA	AC008164.1
ASHGV40044101V5	lncRNA	AL024497.1
ASHGV40057630V5	lncRNA	LINC00630
ASHGV40057135V5	lncRNA	AC034228.1
ASHGV40034273V5	lncRNA	AC098613.1
ASHGV40057271V5	lncRNA	AL138733.1
ASHGV40012987V5	lncRNA	LINC01044
ASHGV40029522V5	lncRNA	LINC01120
ASHGV40026458V5	lncRNA	AC012506.2
ASHGV40047555V5	lncRNA	AL121990.1
ASHGV40000542V5	lncRNA	BX284668.1
ASHGV40048330V5	lncRNA	AC002463.1
ASHGV40026568V5	lncRNA	LINC01946
ASHGV40033532V5	lncRNA	AL078459.1
ASHGV40004015V5	lncRNA	SAMSN1-AS1
ASHGV40012470V5	lncRNA	LINC00571
ASHGV40032799V5	lncRNA	DIP2A-IT1
ASHGV40033680V5	lncRNA	FO393418.1
ASHGV40045817V5	lncRNA	RAET1E-AS1
ASHGV40000382V5	lncRNA	AC069213.1
ASHGV40000625V5	lncRNA	AC069213.1
ASHGV40037031V5	lncRNA	AC069213.1
ASHGV40001128V5	lncRNA	LINC02601
ASHGV40035266V5	lncRNA	LINC01208
ASHGV40000512V5	lncRNA	LINC01208
ASHGV40027982V5	lncRNA	AC009226.1
ASHGV40027981V5	lncRNA	AC009226.1
ASHGV40001124V5	lncRNA	AC098828.2
ASHGV40057597V5	lncRNA	AC112495.1
ASHGV40003744V5	lncRNA	CCDC18-AS1
ASHGV40000905V5	lncRNA	MIR503HG
ASHGV40028381V5	lncRNA	AC116609.1
ASHGV40004526V5	lncRNA	RP11-353N4.4
ASHGV40014745V5	lncRNA	LINC02593
ASHGV40056918V5	lncRNA	LINC02593
ASHGV40045252V5	lncRNA	LINC01626
ASHGV40045251V5	lncRNA	LINC01626
ASHGV40032773V5	lncRNA	LINC00205
ASHGV40004347V5	lncRNA	AC006145.1
ASHGV40004348V5	lncRNA	AC006145.1
ASHGV40057277V5	lncRNA	LGALS8-AS1
ASHGV40000688V5	lncRNA	LINC01983
ASHGV40000979V5	lncRNA	LINC01983
ASHGV40045274V5	lncRNA	AL357507.1
ASHGV40034088V5	lncRNA	UBE2E1-AS1
ASHGV40034202V5	lncRNA	ENTPD3-AS1
ASHGV40056894V5	lncRNA	ENTPD3-AS1
ASHGV40004193V5	lncRNA	RP6-206I17.1
ASHGV40000951V5	lncRNA	RP6-206I17.1
ASHGV40000284V5	lncRNA	LINC00114
ASHGV40000283V5	lncRNA	LINC00114
ASHGV40032264V5	lncRNA	LINC00114
ASHGV40036982V5	lncRNA	AC073365.1
ASHGV40056045V5	lncRNA	DIAPH3-AS2
ASHGV40054932V5	lncRNA	CDH23-AS1
ASHGV40023821V5	lncRNA	LINC01342
ASHGV40029246V5	lncRNA	LINC01870
ASHGV40005490V5	lncRNA	AL161935.1
ASHGV40057520V5	lncRNA	FAM95B1
ASHGV40019888V5	lncRNA	AL360093.1
ASHGV40033812V5	lncRNA	EFCAB6-AS1
ASHGV40004721V5	lncRNA	MYCNUT
ASHGV40047415V5	lncRNA	HRAT92
ASHGV40004027V5	lncRNA	ABCC5-AS1
ASHGV40032672V5	lncRNA	LINC01707
ASHGV40004389V5	lncRNA	AC068481.1
ASHGV40000663V5	lncRNA	AC068481.1
ASHGV40056783V5	lncRNA	OSER1-DT
ASHGV40031647V5	lncRNA	OSER1-DT
ASHGV40056784V5	lncRNA	OSER1-DT
ASHGV40005565V5	lncRNA	ZNF32-AS3
ASHGV40011254V5	lncRNA	LINC02471
ASHGV40011255V5	lncRNA	LINC02471
ASHGV40056723V5	lncRNA	AC010136.1
ASHGV40000354V5	lncRNA	AC109779.1
ASHGV40056958V5	lncRNA	LINC01014
ASHGV40004074V5	lncRNA	LINC01014
ASHGV40005191V5	lncRNA	AL353604.1
ASHGV40004449V5	lncRNA	ROR1-AS1
ASHGV40008245V5	lncRNA	ROR1-AS1
ASHGV40029832V5	lncRNA	AC009948.1
ASHGV40056713V5	lncRNA	AC009948.1
ASHGV40004378V5	lncRNA	AC009948.1
ASHGV40029830V5	lncRNA	AC009948.1
ASHGV40000376V5	lncRNA	AC009948.1
ASHGV40046758V5	lncRNA	AC002456.1
ASHGV40046759V5	lncRNA	AC002456.1
ASHGV40032727V5	lncRNA	AP001048.1
ASHGV40019960V5	lncRNA	SMCR2
ASHGV40000603V5	lncRNA	AC104809.1
ASHGV40031043V5	lncRNA	LINC01441
ASHGV40001243V5	lncRNA	AC063976.1
ASHGV40047749V5	lncRNA	LINC01449
ASHGV40003928V5	lncRNA	MIR181A2HG
ASHGV40057720V5	lncRNA	FLJ37035
ASHGV40005061V5	lncRNA	FLJ37035
ASHGV40001823V5	lncRNA	FLJ37035
ASHGV40042154V5	lncRNA	EPB41L4A-AS1
ASHGV40000670V5	lncRNA	CCNT2-AS1
ASHGV40027465V5	lncRNA	CCNT2-AS1
ASHGV40029640V5	lncRNA	AC104777.1
ASHGV40004388V5	lncRNA	AC104777.1
ASHGV40004387V5	lncRNA	AC104777.1
ASHGV40000423V5	lncRNA	AC108681.1
ASHGV40004097V5	lncRNA	EGFR-AS1
ASHGV40000149V5	lncRNA	AL049795.1
ASHGV40000823V5	lncRNA	LINC00691
ASHGV40055697V5	lncRNA	TTTY22
ASHGV40000854V5	lncRNA	AC009487.1
ASHGV40000943V5	lncRNA	AP000936.1
ASHGV40016533V5	lncRNA	SNHG14
ASHGV40056158V5	lncRNA	SNHG14
ASHGV40030147V5	lncRNA	AC097468.1
ASHGV40034168V5	lncRNA	AL109613.1
ASHGV40000424V5	lncRNA	AL109613.1
ASHGV40034171V5	lncRNA	AL109613.1
ASHGV40004201V5	lncRNA	ELMO1-AS1
ASHGV40003597V5	lncRNA	INHBA-AS1
ASHGV40057312V5	lncRNA	INHBA-AS1
ASHGV40046392V5	lncRNA	POU6F2-AS1
ASHGV40030042V5	lncRNA	LINC01857
ASHGV40032040V5	lncRNA	MIR548XHG
ASHGV40004434V5	lncRNA	AC009506.1
ASHGV40004433V5	lncRNA	AC009506.1
ASHGV40000563V5	lncRNA	AL133264.2
ASHGV40000526V5	lncRNA	DNAJC27-AS1
ASHGV40028615V5	lncRNA	DNAJC27-AS1
ASHGV40028508V5	lncRNA	LINC00570
ASHGV40028515V5	lncRNA	MIR3681HG
ASHGV40056609V5	lncRNA	MIR3681HG
ASHGV40035397V5	lncRNA	LINC01991
ASHGV40035398V5	lncRNA	LINC01991
ASHGV40004419V5	lncRNA	HAGLR
ASHGV40003727V5	lncRNA	HAGLR
ASHGV40004418V5	lncRNA	HAGLR
ASHGV40005814V5	lncRNA	AC022400.1
ASHGV40004047V5	lncRNA	PHEX-AS1
ASHGV40003847V5	lncRNA	LINC00466
ASHGV40005402V5	lncRNA	AL606469.1
ASHGV40055591V5	lncRNA	AC234781.1
ASHGV40000103V5	lncRNA	AC104699.1
ASHGV40054750V5	lncRNA	AC024601.1
ASHGV40047882V5	lncRNA	VSTM2A-OT1
ASHGV40001025V5	lncRNA	LINC01832
ASHGV40013713V5	lncRNA	SOX1-OT
ASHGV40004560V5	lncRNA	SOX1-OT
ASHGV40030083V5	lncRNA	VWC2L-IT1
ASHGV40040279V5	lncRNA	LINC01133
ASHGV40000872V5	lncRNA	AL117329.1
ASHGV40039528V5	lncRNA	AL355388.1
ASHGV40001250V5	lncRNA	AP000345.1
ASHGV40016529V5	lncRNA	LINC01142
ASHGV40053984V5	lncRNA	AF196972.1
ASHGV40054870V5	lncRNA	PINCR
ASHGV40051769V5	lncRNA	RP11-327I22.5
ASHGV40017750V5	lncRNA	LINC01567
ASHGV40000990V5	lncRNA	CHL1-AS2
ASHGV40033933V5	lncRNA	CHL1-AS2
ASHGV40012402V5	lncRNA	LINC00297
ASHGV40000780V5	lncRNA	AC005019.2
ASHGV40004819V5	lncRNA	SCEL-AS1
ASHGV40012736V5	lncRNA	SCEL-AS1
ASHGV40041223V5	lncRNA	AL451074.2
ASHGV40001165V5	lncRNA	AC017104.1
ASHGV40030248V5	lncRNA	AC017104.1
ASHGV40005245V5	lncRNA	LINC00703
ASHGV40004262V5	lncRNA	LINC00703
ASHGV40000594V5	lncRNA	AL139246.1
ASHGV40004407V5	lncRNA	LINC01280
ASHGV40012826V5	lncRNA	GPC6-AS2
ASHGV40000652V5	lncRNA	AC010880.1
ASHGV40033079V5	lncRNA	Z68323.1
ASHGV40012404V5	lncRNA	LINC00572
ASHGV40056963V5	lncRNA	LINC02052
ASHGV40035370V5	lncRNA	LINC02052
ASHGV40000647V5	lncRNA	LINC02052
ASHGV40032789V5	lncRNA	AP001476.1
ASHGV40035930V5	lncRNA	PRKAR2A-AS1
ASHGV40035931V5	lncRNA	PRKAR2A-AS1
ASHGV40056021V5	lncRNA	LINC00539
ASHGV40000270V5	lncRNA	LINC00539
ASHGV40010330V5	lncRNA	LINC01708
ASHGV40027630V5	lncRNA	AC009313.1
ASHGV40057275V5	lncRNA	AL109933.1
ASHGV40003930V5	lncRNA	TTC21B-AS1
ASHGV40029732V5	lncRNA	TTC21B-AS1
ASHGV40005919V5	lncRNA	AC025428.2
ASHGV40020429V5	lncRNA	AC138150.1
ASHGV40003910V5	lncRNA	LINC02523
ASHGV40027203V5	lncRNA	AC010884.1
ASHGV40012408V5	lncRNA	LINC00365
ASHGV40012407V5	lncRNA	LINC00365
ASHGV40000467V5	lncRNA	AC109309.1
ASHGV40035632V5	lncRNA	LINC00620
ASHGV40004037V5	lncRNA	HTR2A-AS1
ASHGV40013304V5	lncRNA	HTR2A-AS1
ASHGV40019595V5	lncRNA	AC092803.1
ASHGV40052704V5	lncRNA	AC017067.1
ASHGV40029527V5	lncRNA	LINC01087
ASHGV40035402V5	lncRNA	LPP-AS1
ASHGV40000893V5	lncRNA	LINC01886
ASHGV40004110V5	lncRNA	COL18A1-AS2
ASHGV40056710V5	lncRNA	LINC01117
ASHGV40029809V5	lncRNA	LINC01117
ASHGV40003496V5	lncRNA	ZMIZ1-AS1
ASHGV40003445V5	lncRNA	ZMIZ1-AS1
ASHGV40026909V5	lncRNA	TGFA-IT1
ASHGV40007925V5	lncRNA	HSD52
ASHGV40004417V5	lncRNA	RTCA-AS1
ASHGV40010422V5	lncRNA	RTCA-AS1
ASHGV40025898V5	lncRNA	AL451042.1
ASHGV40000456V5	lncRNA	AC106900.1
ASHGV40056973V5	lncRNA	LINC00885
ASHGV40003983V5	lncRNA	SH3BP5-AS1
ASHGV40056891V5	lncRNA	SH3BP5-AS1
ASHGV40000835V5	lncRNA	SH3BP5-AS1
ASHGV40044972V5	lncRNA	Z84484.1
ASHGV40017049V5	lncRNA	RASAL2-AS1
ASHGV40035577V5	lncRNA	LAMTOR5-AS1
ASHGV40041155V5	lncRNA	AL390730.1
ASHGV40044680V5	lncRNA	E2F3-IT1
ASHGV40031291V5	lncRNA	LINC01706
ASHGV40010107V5	lncRNA	AC025165.1
ASHGV40057691V5	lncRNA	AC024600.1
ASHGV40042127V5	lncRNA	LINC01657
ASHGV40014323V5	lncRNA	AC007182.1
ASHGV40057362V5	lncRNA	PCOLCE-AS1
ASHGV40046865V5	lncRNA	PCOLCE-AS1
ASHGV40000457V5	lncRNA	AC016716.2
ASHGV40001108V5	lncRNA	TEX26-AS1
ASHGV40012418V5	lncRNA	TEX26-AS1
ASHGV40012422V5	lncRNA	TEX26-AS1
ASHGV40005151V5	lncRNA	LINC01167
ASHGV40033998V5	lncRNA	ATP2B2-IT2
ASHGV40005307V5	lncRNA	AL138775.1
ASHGV40032651V5	lncRNA	AP000704.1
ASHGV40004793V5	lncRNA	NTM-AS1
ASHGV40030802V5	lncRNA	LINC00853
ASHGV40003704V5	lncRNA	TMEM72-AS1
ASHGV40003027V5	lncRNA	RORB-AS1
ASHGV40000427V5	lncRNA	RORB-AS1
ASHGV40032085V5	lncRNA	LINC01689
ASHGV40003542V5	lncRNA	LINC00240
ASHGV40042925V5	lncRNA	AL133351.1
ASHGV40042926V5	lncRNA	AL133351.1
ASHGV40004088V5	lncRNA	LINC00502
ASHGV40004043V5	lncRNA	OPA1-AS1
ASHGV40048490V5	lncRNA	AC009518.1
ASHGV40056029V5	lncRNA	AL391244.1
ASHGV40030757V5	lncRNA	AL121901.1
ASHGV40004708V5	lncRNA	POT1-AS1
ASHGV40048412V5	lncRNA	POT1-AS1
ASHGV40025581V5	lncRNA	LINC01766
ASHGV40000980V5	lncRNA	AL050303.1
ASHGV40003463V5	lncRNA	LINC00320
ASHGV40057249V5	lncRNA	LINC00184
ASHGV40051962V5	lncRNA	AL353150.1
ASHGV40035539V5	lncRNA	LINC01266
ASHGV40004645V5	lncRNA	PGM5-AS1
ASHGV40022214V5	lncRNA	AL645608.1
ASHGV40000873V5	lncRNA	AC245427.1
ASHGV40000401V5	lncRNA	LARGE-AS1
ASHGV40001052V5	lncRNA	LARGE-AS1
ASHGV40054914V5	lncRNA	INE1
ASHGV40055637V5	lncRNA	FAM41AY1
ASHGV40043753V5	lncRNA	LINC01526
ASHGV40001123V5	lncRNA	AC000067.1
ASHGV40004031V5	lncRNA	EIF1AX-AS1
ASHGV40004720V5	lncRNA	LINC01058
ASHGV40052238V5	lncRNA	AL355592.1
ASHGV40030674V5	lncRNA	AL121894.1
ASHGV40035399V5	lncRNA	AC092941.1
ASHGV40018878V5	lncRNA	AC093422.2
ASHGV40030039V5	lncRNA	LINC01802
ASHGV40000693V5	lncRNA	WWC3-AS1
ASHGV40024633V5	lncRNA	LINC00337
ASHGV40013742V5	lncRNA	GRTP1-AS1
ASHGV40000471V5	lncRNA	GRTP1-AS1
ASHGV40056070V5	lncRNA	GRTP1-AS1
ASHGV40021109V5	lncRNA	AL450226.1
ASHGV40053025V5	lncRNA	AL162726.1
ASHGV40043022V5	lncRNA	AL157373.1
ASHGV40012360V5	lncRNA	LINC01076
ASHGV40031124V5	lncRNA	AL162457.2
ASHGV40027988V5	lncRNA	AC083900.1
ASHGV40030627V5	lncRNA	LINC00237
ASHGV40041318V5	lncRNA	SLC9A3-AS1
ASHGV40005175V5	lncRNA	AL358216.1
ASHGV40005035V5	lncRNA	AL160290.1
ASHGV40004200V5	lncRNA	LINC00618
ASHGV40030091V5	lncRNA	AC012462.1
ASHGV40043195V5	lncRNA	AL662890.1
ASHGV40045742V5	lncRNA	FLJ46906
ASHGV40004085V5	lncRNA	LINC00457
ASHGV40052039V5	lncRNA	LINC00092
ASHGV40000991V5	lncRNA	AC078883.1
ASHGV40000840V5	lncRNA	AC078883.1
ASHGV40010284V5	lncRNA	MIR137HG
ASHGV40047969V5	lncRNA	AC092637.1
ASHGV40000706V5	lncRNA	AP001628.1
ASHGV40028884V5	lncRNA	LINC01795
ASHGV40009573V5	lncRNA	LINC02470
ASHGV40054457V5	lncRNA	INTS6L-AS1
ASHGV40016567V5	lncRNA	AL021026.1
ASHGV40000550V5	lncRNA	AL021026.1
ASHGV40000549V5	lncRNA	AL021026.1
ASHGV40004080V5	lncRNA	LINC00378
ASHGV40032811V5	lncRNA	LA16c-83F12.6
ASHGV40004044V5	lncRNA	PCDH9-AS3
ASHGV40004441V5	lncRNA	TAF1A-AS1
ASHGV40046630V5	lncRNA	TAF1A-AS1
ASHGV40057136V5	lncRNA	TAF1A-AS1
ASHGV40003444V5	lncRNA	LINC00705
ASHGV40028756V5	lncRNA	AC018693.1
ASHGV40032544V5	lncRNA	LINC00113
ASHGV40000552V5	lncRNA	AL139240.1
ASHGV40004079V5	lncRNA	LINC00350
ASHGV40000510V5	lncRNA	LINC01427
ASHGV40027232V5	lncRNA	LINC01594
ASHGV40046916V5	lncRNA	LHFPL3-AS2
ASHGV40000273V5	lncRNA	LINC01678
ASHGV40032827V5	lncRNA	AC016027.1
ASHGV40001060V5	lncRNA	FREM2-AS1
ASHGV40057577V5	lncRNA	PPP1R26-AS1
ASHGV40003927V5	lncRNA	PPP1R26-AS1
ASHGV40048775V5	lncRNA	AC078942.1
ASHGV40053229V5	lncRNA	TMEM246-AS1
ASHGV40004649V5	lncRNA	TMEM246-AS1
ASHGV40004650V5	lncRNA	TMEM246-AS1
ASHGV40030424V5	lncRNA	NRSN2-AS1
ASHGV40000508V5	lncRNA	AC015977.2
ASHGV40050410V5	lncRNA	SFTA1P
ASHGV40026236V5	lncRNA	AL591896.1
ASHGV40003646V5	lncRNA	NHEG1
ASHGV40051485V5	lncRNA	AL136980.1
ASHGV40056759V5	lncRNA	AL049648.1
ASHGV40029149V5	lncRNA	AC104134.1
ASHGV40000356V5	lncRNA	AL391869.1
ASHGV40012749V5	lncRNA	LINC00331
ASHGV40056825V5	lncRNA	LINC01671
ASHGV40052956V5	lncRNA	LINC01504
ASHGV40004516V5	lncRNA	LINC01504
ASHGV40044348V5	lncRNA	PACRG-AS2
ASHGV40004497V5	lncRNA	PACRG-AS2
ASHGV40003976V5	lncRNA	BOLA3-AS1
ASHGV40003975V5	lncRNA	BOLA3-AS1
ASHGV40000405V5	lncRNA	AL021707.1
ASHGV40000699V5	lncRNA	AC073346.1
ASHGV40033013V5	lncRNA	RFPL1S
ASHGV40003521V5	lncRNA	JPX
ASHGV40036995V5	lncRNA	ATP13A4-AS1
ASHGV40036994V5	lncRNA	ATP13A4-AS1
ASHGV40031297V5	lncRNA	PLCB1-IT1
ASHGV40031296V5	lncRNA	PLCB1-IT1
ASHGV40055738V5	lncRNA	NUTM2B-AS1
ASHGV40001319V5	lncRNA	NUTM2B-AS1
ASHGV40003816V5	lncRNA	LINC01107
ASHGV40000673V5	lncRNA	KCNMA1-AS2
ASHGV40004626V5	lncRNA	KCNMA1-AS2
ASHGV40000975V5	lncRNA	CYP4A22-AS1
ASHGV40055615V5	lncRNA	FAM197Y5
ASHGV40005984V5	lncRNA	AL365434.1
ASHGV40055603V5	lncRNA	TTTY16
ASHGV40051144V5	lncRNA	AL450384.1
ASHGV40048341V5	lncRNA	LINC01393
ASHGV40029937V5	lncRNA	LINC01821
ASHGV40004067V5	lncRNA	ZNF385D-AS1
ASHGV40047040V5	lncRNA	LINC02476
ASHGV40057370V5	lncRNA	LINC02476
ASHGV40047039V5	lncRNA	LINC02476
ASHGV40004065V5	lncRNA	NAALADL2-AS1
ASHGV40000556V5	lncRNA	AC006076.1
ASHGV40052109V5	lncRNA	LINC01492
ASHGV40027792V5	lncRNA	AC013733.1
ASHGV40048324V5	lncRNA	DOCK4-AS1
ASHGV40013487V5	lncRNA	EDNRB-AS1
ASHGV40043197V5	lncRNA	LINC01623
ASHGV40009017V5	lncRNA	AL606519.1
ASHGV40004034V5	lncRNA	MTOR-AS1
ASHGV40035853V5	lncRNA	LINC02158
ASHGV40043591V5	lncRNA	LINCMD1
ASHGV40007011V5	lncRNA	AGBL4-IT1
ASHGV40057536V5	lncRNA	C9orf135-DT
ASHGV40057537V5	lncRNA	C9orf135-DT
ASHGV40030499V5	lncRNA	LINC01729
ASHGV40027243V5	lncRNA	AL606491.1
ASHGV40026367V5	lncRNA	AC064875.1
ASHGV40005845V5	lncRNA	KCNMA1-AS3
ASHGV40031812V5	lncRNA	LINC01716
ASHGV40015460V5	lncRNA	CADM3-AS1
ASHGV40031354V5	lncRNA	LINC01771
ASHGV40033027V5	lncRNA	AC002378.1
ASHGV40000832V5	lncRNA	AL163953.1
ASHGV40044350V5	lncRNA	PACRG-AS3
ASHGV40052194V5	lncRNA	FAM225B
ASHGV40004654V5	lncRNA	PTPRD-AS1
ASHGV40050229V5	lncRNA	FAM66E
ASHGV40056889V5	lncRNA	FGD5-AS1
ASHGV40004631V5	lncRNA	NRG3-AS1
ASHGV40004700V5	lncRNA	LINC02036
ASHGV40004701V5	lncRNA	LINC02036
ASHGV40000626V5	lncRNA	AC017002.2
ASHGV40015464V5	lncRNA	MEG8
ASHGV40015459V5	lncRNA	MEG8
ASHGV40015462V5	lncRNA	MEG8
ASHGV40044194V5	lncRNA	AL023581.1
ASHGV40003031V5	lncRNA	DBH-AS1
ASHGV40004087V5	lncRNA	LINC00489
ASHGV40006897V5	lncRNA	LINC01389
ASHGV40036972V5	lncRNA	P3H2-AS1
ASHGV40001078V5	lncRNA	LINC01831
ASHGV40004878V5	lncRNA	AL161646.1
ASHGV40050527V5	lncRNA	PROSER2-AS1
ASHGV40003407V5	lncRNA	MIAT
ASHGV40033555V5	lncRNA	MIAT
ASHGV40031014V5	lncRNA	AL109610.1
ASHGV40045167V5	lncRNA	TRAM2-AS1
ASHGV40045166V5	lncRNA	TRAM2-AS1
ASHGV40030108V5	lncRNA	AC073321.1
ASHGV40000588V5	lncRNA	AL121917.1
ASHGV40031083V5	lncRNA	AL121917.1
ASHGV40041485V5	lncRNA	LINC00626
ASHGV40054722V5	lncRNA	GS1-594A7.3
ASHGV40055809V5	lncRNA	AL157400.1
ASHGV40006043V5	lncRNA	AL355490.1
ASHGV40004568V5	lncRNA	LINC00368
ASHGV40025752V5	lncRNA	PSG8-AS1
ASHGV40000983V5	lncRNA	AL109924.1
ASHGV40012803V5	lncRNA	LINC00115
ASHGV40056631V5	lncRNA	AC012368.1
ASHGV40004763V5	lncRNA	AL513365.2
ASHGV40004762V5	lncRNA	AL513365.2
ASHGV40044895V5	lncRNA	HCG23
ASHGV40030036V5	lncRNA	AC007879.2
ASHGV40057241V5	lncRNA	LINC01745
ASHGV40001076V5	lncRNA	AC000036.1
ASHGV40016572V5	lncRNA	LINC02249
ASHGV40003432V5	lncRNA	PCA3
ASHGV40004872V5	lncRNA	PCA3
ASHGV40052986V5	lncRNA	PCA3
ASHGV40005277V5	lncRNA	AL158210.1
ASHGV40000506V5	lncRNA	ODF2-AS1
ASHGV40003552V5	lncRNA	SATB2-AS1
ASHGV40030556V5	lncRNA	AL050320.1
ASHGV40001161V5	lncRNA	AL441989.1
ASHGV40001157V5	lncRNA	AC009950.1
ASHGV40004803V5	lncRNA	NRIR
ASHGV40026285V5	lncRNA	NRIR
ASHGV40046193V5	lncRNA	AC005550.1
ASHGV40056542V5	lncRNA	LINC01534
ASHGV40031928V5	lncRNA	HAR1A
ASHGV40047437V5	lncRNA	AC102953.1
ASHGV40033099V5	lncRNA	UBXN10-AS1
ASHGV40030523V5	lncRNA	LAMP5-AS1
ASHGV40044154V5	lncRNA	AL591468.1
ASHGV40005234V5	lncRNA	AL513303.1
ASHGV40003966V5	lncRNA	KCNIP2-AS1
ASHGV40036075V5	lncRNA	PRICKLE2-AS3
ASHGV40004760V5	lncRNA	AC092802.1
ASHGV40004761V5	lncRNA	AC092802.1
ASHGV40055444V5	lncRNA	FGF13-AS1
ASHGV40004855V5	lncRNA	LINC01040
ASHGV40034486V5	lncRNA	LINC01776
ASHGV40000949V5	lncRNA	AC009531.1
ASHGV40000814V5	lncRNA	AL138830.1
ASHGV40051115V5	lncRNA	SLC39A12-AS1
ASHGV40028827V5	lncRNA	AC073283.2
ASHGV40028826V5	lncRNA	AC073283.2
ASHGV40008630V5	lncRNA	AL158839.1
ASHGV40057237V5	lncRNA	AL122017.1
ASHGV40003494V5	lncRNA	LINC00937
ASHGV40004362V5	lncRNA	AC099342.1
ASHGV40022153V5	lncRNA	LINC02097
ASHGV40000812V5	lncRNA	AP001476.2
ASHGV40047847V5	lncRNA	DDC-AS1
ASHGV40028189V5	lncRNA	LINC01907
ASHGV40021343V5	lncRNA	AC013248.1
ASHGV40012856V5	lncRNA	AL359502.1
ASHGV40020978V5	lncRNA	BAIAP2-DT
ASHGV40004446V5	lncRNA	LINC01375
ASHGV40003818V5	lncRNA	AP4B1-AS1
ASHGV40004767V5	lncRNA	AP4B1-AS1
ASHGV40044010V5	lncRNA	AL132671.1
ASHGV40045846V5	lncRNA	AL049548.1
ASHGV40044436V5	lncRNA	LINC02519
ASHGV40057689V5	lncRNA	SGMS1-AS1
ASHGV40031452V5	lncRNA	LINC01733
ASHGV40008646V5	lncRNA	AL513285.1
ASHGV40044911V5	lncRNA	LEMD1-AS1
ASHGV40057541V5	lncRNA	GAS1RR
ASHGV40004081V5	lncRNA	LINC00381
ASHGV40004098V5	lncRNA	ZNF32-AS1
ASHGV40013036V5	lncRNA	LINC00408
ASHGV40019575V5	lncRNA	AL451060.1
ASHGV40004773V5	lncRNA	AL451060.1
ASHGV40033965V5	lncRNA	GRM7-AS3
ASHGV40004365V5	lncRNA	GRM7-AS3
ASHGV40003943V5	lncRNA	ISM1-AS1
ASHGV40004061V5	lncRNA	ARHGAP26-AS1
ASHGV40042965V5	lncRNA	AL031123.1
ASHGV40034209V5	lncRNA	AC122683.1
ASHGV40056718V5	lncRNA	CFLAR-AS1
ASHGV40013527V5	lncRNA	LINC00351
ASHGV40047543V5	lncRNA	AC006150.1
ASHGV40033262V5	lncRNA	NUP50-DT
ASHGV40031132V5	lncRNA	AL354836.1
ASHGV40004547V5	lncRNA	XXyac-YX155B6.6
ASHGV40047020V5	lncRNA	ST7-AS2
ASHGV40001033V5	lncRNA	ST7-AS2
ASHGV40004810V5	lncRNA	LINC00375
ASHGV40011994V5	lncRNA	LINC01345
ASHGV40027591V5	lncRNA	LINC01876
ASHGV40001051V5	lncRNA	LINC01876
ASHGV40031944V5	lncRNA	AL353658.1
ASHGV40035909V5	lncRNA	SLC16A1-AS1
ASHGV40000289V5	lncRNA	AC093642.1
ASHGV40000993V5	lncRNA	AL358613.1
ASHGV40001120V5	lncRNA	AC012558.1
ASHGV40006146V5	lncRNA	AL121929.1
ASHGV40056814V5	lncRNA	AP000290.1
ASHGV40000310V5	lncRNA	AL117337.1
ASHGV40043457V5	lncRNA	AL033380.1
ASHGV40045382V5	lncRNA	AL121787.1
ASHGV40000163V5	lncRNA	AL390198.1
ASHGV40033580V5	lncRNA	Z93930.2
ASHGV40004056V5	lncRNA	ADIPOQ-AS1
ASHGV40053896V5	lncRNA	AL606516.1
ASHGV40000821V5	lncRNA	LINC01824
ASHGV40032288V5	lncRNA	LINC00323
ASHGV40004735V5	lncRNA	LINC02549
ASHGV40004390V5	lncRNA	AC007463.1
ASHGV40029276V5	lncRNA	LINC01918
ASHGV40024284V5	lncRNA	UPK1A-AS1
ASHGV40032198V5	lncRNA	AP000289.1
ASHGV40054979V5	lncRNA	AL158055.1
ASHGV40000313V5	lncRNA	BTBD9-AS1
ASHGV40056624V5	lncRNA	AC016722.1
ASHGV40000521V5	lncRNA	AL390962.1
ASHGV40033999V5	lncRNA	LINC00606
ASHGV40004569V5	lncRNA	LINC00343
ASHGV40004011V5	lncRNA	LINC00343
ASHGV40008789V5	lncRNA	SHANK2-AS1
ASHGV40020328V5	lncRNA	LINC00974
ASHGV40000878V5	lncRNA	AP006216.1
ASHGV40030851V5	lncRNA	PLCG1-AS1
ASHGV40055747V5	lncRNA	AC021028.1
ASHGV40004272V5	lncRNA	LINC01108
ASHGV40004271V5	lncRNA	LINC01108
ASHGV40056704V5	lncRNA	TEX41
ASHGV40054828V5	lncRNA	AL606748.1
ASHGV40047067V5	lncRNA	AC073311.1
ASHGV40004459V5	lncRNA	LINC01535
ASHGV40000871V5	lncRNA	LINC01535
ASHGV40056545V5	lncRNA	LINC01535
ASHGV40003887V5	lncRNA	ENTPD1-AS1
ASHGV40026775V5	lncRNA	MIR217HG
ASHGV40052470V5	lncRNA	AL161452.1
ASHGV40004492V5	lncRNA	AL359458.1
ASHGV40056687V5	lncRNA	AC073409.1
ASHGV40003544V5	lncRNA	FAM66C
ASHGV40056366V5	lncRNA	LINC01709
ASHGV40052635V5	lncRNA	PTPRD-AS2
ASHGV40004086V5	lncRNA	LINC00424
ASHGV40054140V5	lncRNA	PABPC1L2B-AS1
ASHGV40019961V5	lncRNA	SMCR5
ASHGV40027809V5	lncRNA	AC007966.1
ASHGV40004379V5	lncRNA	AC007966.1
ASHGV40032005V5	lncRNA	AF127936.1
ASHGV40031329V5	lncRNA	AL606760.1
ASHGV40000894V5	lncRNA	AC007365.1
ASHGV40057043V5	lncRNA	PP12613
ASHGV40047781V5	lncRNA	DISC1-IT1
ASHGV40002568V5	lncRNA	DAB1-AS1
ASHGV40048424V5	lncRNA	AC000124.1
ASHGV40035257V5	lncRNA	NAALADL2-AS2
ASHGV40004144V5	lncRNA	C13orf42
ASHGV40002266V5	lncRNA	C13orf42
ASHGV40056475V5	lncRNA	CACTIN-AS1
ASHGV40043641V5	lncRNA	ZNF451-AS1
ASHGV40029549V5	lncRNA	AC011893.1
ASHGV40005572V5	lncRNA	LINC00840
ASHGV40005571V5	lncRNA	LINC00840
ASHGV40035020V5	lncRNA	AL390036.1
ASHGV40004340V5	lncRNA	AC006001.2
ASHGV40052148V5	lncRNA	LINC01509
ASHGV40048655V5	lncRNA	AL591885.1
ASHGV40026544V5	lncRNA	AC092164.1
ASHGV40034231V5	lncRNA	AC097059.1
ASHGV40013441V5	lncRNA	LINC00348
ASHGV40027959V5	lncRNA	RP1-212P9.2
ASHGV40029783V5	lncRNA	AC010894.2
ASHGV40029782V5	lncRNA	AC010894.2
ASHGV40036933V5	lncRNA	LINC02051
ASHGV40005298V5	lncRNA	AL390835.1
ASHGV40003759V5	lncRNA	LHFPL3-AS1
ASHGV40046914V5	lncRNA	LHFPL3-AS1
ASHGV40000972V5	lncRNA	AC092801.1
ASHGV40017467V5	lncRNA	Z97652.1
ASHGV40004537V5	lncRNA	LINC01359
ASHGV40056065V5	lncRNA	LINC00354
ASHGV40004561V5	lncRNA	LINC00354
ASHGV40003372V5	lncRNA	TTTY4
ASHGV40003898V5	lncRNA	BSN-DT
ASHGV40000773V5	lncRNA	BSN-DT
ASHGV40045036V5	lncRNA	LINC01276
ASHGV40032552V5	lncRNA	LINC00161
ASHGV40003528V5	lncRNA	LINC00161
ASHGV40000674V5	lncRNA	AC062021.1
ASHGV40014668V5	lncRNA	AL031847.1
ASHGV40057014V5	lncRNA	DANCR
ASHGV40029535V5	lncRNA	AC010890.1
ASHGV40032033V5	lncRNA	AP000432.1
ASHGV40027704V5	lncRNA	AC078883.2
ASHGV40012438V5	lncRNA	LINC00423
ASHGV40004062V5	lncRNA	MAGI2-AS2
ASHGV40032519V5	lncRNA	LINC01692
ASHGV40001035V5	lncRNA	LINC01203
ASHGV40054705V5	lncRNA	LINC01203
ASHGV40054704V5	lncRNA	LINC01203
ASHGV40003846V5	lncRNA	LINC00658
ASHGV40003845V5	lncRNA	LINC00658
ASHGV40000911V5	lncRNA	AL136988.2
ASHGV40026276V5	lncRNA	LINC01247
ASHGV40043967V5	lncRNA	LINC02527
ASHGV40000696V5	lncRNA	AC007036.1
ASHGV40003886V5	lncRNA	SLC8A1-AS1
ASHGV40056415V5	lncRNA	LINC00511
ASHGV40001244V5	lncRNA	LINC00511
ASHGV40002739V5	lncRNA	ITGB2-AS1
ASHGV40032766V5	lncRNA	ITGB2-AS1
ASHGV40003857V5	lncRNA	ITGB2-AS1
ASHGV40000937V5	lncRNA	AC012065.1
ASHGV40004587V5	lncRNA	AC105446.1
ASHGV40046876V5	lncRNA	AC105446.1
ASHGV40026439V5	lncRNA	Z98257.1
ASHGV40004656V5	lncRNA	FOCAD-AS1
ASHGV40032065V5	lncRNA	AP000472.1
ASHGV40000753V5	lncRNA	AL158166.1
ASHGV40056350V5	lncRNA	LINC02094
ASHGV40056487V5	lncRNA	AC244021.1
ASHGV40056711V5	lncRNA	AC073636.1
ASHGV40005237V5	lncRNA	AC025822.1
ASHGV40030343V5	lncRNA	AC104667.1
ASHGV40033969V5	lncRNA	LMCD1-AS1
ASHGV40033970V5	lncRNA	LMCD1-AS1
ASHGV40023388V5	lncRNA	LINC01630
ASHGV40033025V5	lncRNA	HORMAD2-AS1
ASHGV40043452V5	lncRNA	AL139275.2
ASHGV40039349V5	lncRNA	IL21-AS1
ASHGV40053595V5	lncRNA	AL669970.2
ASHGV40000366V5	lncRNA	AL161725.1
ASHGV40029268V5	lncRNA	AC068535.1
ASHGV40005008V5	lncRNA	WDR11-AS1
ASHGV40033182V5	lncRNA	MGAT3-AS1
ASHGV40001174V5	lncRNA	AL023581.2
ASHGV40030719V5	lncRNA	MIR663AHG
ASHGV40047017V5	lncRNA	ST7-AS1
ASHGV40004021V5	lncRNA	SPATA13-AS1
ASHGV40001149V5	lncRNA	AL356276.1
ASHGV40027818V5	lncRNA	AC017101.1
ASHGV40000416V5	lncRNA	AL672291.1
ASHGV40005694V5	lncRNA	LINC00845
ASHGV40013275V5	lncRNA	SMIM2-AS1
ASHGV40013274V5	lncRNA	SMIM2-AS1
ASHGV40035743V5	lncRNA	LINC01985
ASHGV40053214V5	lncRNA	AL162427.1
ASHGV40004226V5	lncRNA	AC005358.1
ASHGV40003859V5	lncRNA	LINC01364
ASHGV40052501V5	lncRNA	AL365500.1
ASHGV40012636V5	lncRNA	LINC00434
ASHGV40005223V5	lncRNA	AL139280.1
ASHGV40032145V5	lncRNA	LINC00307
ASHGV40004833V5	lncRNA	PARG
ASHGV40004017V5	lncRNA	ARHGEF7-AS1
ASHGV40013496V5	lncRNA	RBM26-AS1
ASHGV40055881V5	lncRNA	LINC00866
ASHGV40016830V5	lncRNA	AL121983.2
ASHGV40037075V5	lncRNA	DLG1-AS1
ASHGV40052803V5	lncRNA	AL133410.1
ASHGV40003520V5	lncRNA	HPN-AS1
ASHGV40024271V5	lncRNA	HPN-AS1
ASHGV40035913V5	lncRNA	KIF9-AS1
ASHGV40004375V5	lncRNA	LINC01806
ASHGV40004374V5	lncRNA	LINC01806
ASHGV40029929V5	lncRNA	PCGEM1
ASHGV40017955V5	lncRNA	LINC01724
ASHGV40030962V5	lncRNA	CSE1L-AS1
ASHGV40030963V5	lncRNA	CSE1L-AS1
ASHGV40001204V5	lncRNA	AL450345.1
ASHGV40056817V5	lncRNA	LINC00310
ASHGV40053037V5	lncRNA	AL390838.1
ASHGV40004686V5	lncRNA	AL590783.1
ASHGV40004806V5	lncRNA	LINC01537
ASHGV40030881V5	lncRNA	STK4-AS1
ASHGV40029686V5	lncRNA	CCDC148-AS1
ASHGV40046350V5	lncRNA	AC008080.2
ASHGV40007639V5	lncRNA	NCAM1-AS1
ASHGV40004630V5	lncRNA	AC004771.1
ASHGV40057248V5	lncRNA	LINC01268
ASHGV40001103V5	lncRNA	LINC01839
ASHGV40004323V5	lncRNA	LINC01483
ASHGV40022137V5	lncRNA	LINC01483
ASHGV40004023V5	lncRNA	DIAPH3-AS1
ASHGV40004108V5	lncRNA	DIAPH3-AS1
ASHGV40013390V5	lncRNA	DIAPH3-AS1
ASHGV40052176V5	lncRNA	AL162414.1
ASHGV40029811V5	lncRNA	SLC2A1-AS1
ASHGV40000212V5	lncRNA	DNAJC9-AS1
ASHGV40001223V5	lncRNA	DNAJC9-AS1
ASHGV40003935V5	lncRNA	SPAG5-AS1
ASHGV40004268V5	lncRNA	AC018647.1
ASHGV40003903V5	lncRNA	MIR4290HG
ASHGV40012657V5	lncRNA	LINC00376
ASHGV40004025V5	lncRNA	CNTN4-AS2
ASHGV40011216V5	lncRNA	AL136528.1
ASHGV40004069V5	lncRNA	FRMPD3-AS1
ASHGV40027675V5	lncRNA	CERS6-AS1
ASHGV40002607V5	lncRNA	CERS6-AS1
ASHGV40048004V5	lncRNA	LINC01132
ASHGV40004778V5	lncRNA	LINC01714
ASHGV40004016V5	lncRNA	SOX21-AS1
ASHGV40004338V5	lncRNA	STEAP2-AS1
ASHGV40004019V5	lncRNA	CLYBL-AS2
ASHGV40056054V5	lncRNA	LINC01068
ASHGV40044077V5	lncRNA	AL355581.1
ASHGV40029260V5	lncRNA	AC108051.1
ASHGV40003469V5	lncRNA	DNMBP-AS1
ASHGV40032699V5	lncRNA	LINC00111
ASHGV40001081V5	lncRNA	AC006042.1
ASHGV40001135V5	lncRNA	AL596188.1
ASHGV40056888V5	lncRNA	AL513329.1
ASHGV40015585V5	lncRNA	AL121987.2
ASHGV40000737V5	lncRNA	AC004875.1
ASHGV40003763V5	lncRNA	LINC01940
ASHGV40045795V5	lncRNA	AL138916.1
ASHGV40004859V5	lncRNA	LINC01693
ASHGV40052969V5	lncRNA	AL355674.1
ASHGV40013309V5	lncRNA	SUCLA2-AS1
ASHGV40004775V5	lncRNA	AL358075.2
ASHGV40000903V5	lncRNA	AL050402.1
ASHGV40001150V5	lncRNA	AL590652.1
ASHGV40000675V5	lncRNA	AL590652.1
ASHGV40057413V5	lncRNA	FAM66A
ASHGV40030528V5	lncRNA	SNAP25-AS1
ASHGV40041763V5	lncRNA	FLJ31104
ASHGV40000968V5	lncRNA	LINC02344
ASHGV40044995V5	lncRNA	AL353597.1
ASHGV40020104V5	lncRNA	LINC01655
ASHGV40031339V5	lncRNA	MACROD2-IT1
ASHGV40004160V5	lncRNA	SRGAP3-AS3
ASHGV40046257V5	lncRNA	AC003087.1
ASHGV40052797V5	lncRNA	AL357874.1
ASHGV40030015V5	lncRNA	AC007383.2
ASHGV40011041V5	lncRNA	RBM15-AS1
ASHGV40004335V5	lncRNA	LINC01429
ASHGV40000702V5	lncRNA	AC073343.2
ASHGV40000694V5	lncRNA	RAPGEF4-AS1
ASHGV40001192V5	lncRNA	RAPGEF4-AS1
ASHGV40027709V5	lncRNA	RAPGEF4-AS1
ASHGV40006358V5	lncRNA	AL158835.1
ASHGV40006357V5	lncRNA	AL158835.1
ASHGV40044844V5	lncRNA	HCG20
ASHGV40044843V5	lncRNA	HCG20
ASHGV40000582V5	lncRNA	AL139246.3
ASHGV40057253V5	lncRNA	AL160408.1
ASHGV40005659V5	lncRNA	AL355314.2
ASHGV40055789V5	lncRNA	LINC00864
ASHGV40047592V5	lncRNA	LINC01736
ASHGV40056004V5	lncRNA	AL365277.1
ASHGV40019876V5	lncRNA	LYPLAL1-DT
ASHGV40005722V5	lncRNA	LINC01515
ASHGV40005723V5	lncRNA	LINC01515
ASHGV40004774V5	lncRNA	LINC01740
ASHGV40000468V5	lncRNA	AC133106.1
ASHGV40010380V5	lncRNA	AC118553.1
ASHGV40000450V5	lncRNA	LINC01820
ASHGV40026456V5	lncRNA	LINC01757
ASHGV40000810V5	lncRNA	AL392172.1
ASHGV40032641V5	lncRNA	AP000692.1
ASHGV40026752V5	lncRNA	AC092839.1
ASHGV40000597V5	lncRNA	MELTF-AS1
ASHGV40000351V5	lncRNA	MELTF-AS1
ASHGV40037074V5	lncRNA	MELTF-AS1
ASHGV40048097V5	lncRNA	AC003991.1
ASHGV40001042V5	lncRNA	AC003991.1
ASHGV40045377V5	lncRNA	AL096678.1
ASHGV40045378V5	lncRNA	AL096678.1
ASHGV40038104V5	lncRNA	FALEC
ASHGV40036197V5	lncRNA	LINC01649
ASHGV40028068V5	lncRNA	LINC01494
ASHGV40032795V5	lncRNA	AP001469.2
ASHGV40054368V5	lncRNA	LINC01402
ASHGV40000801V5	lncRNA	AL161793.1
ASHGV40056803V5	lncRNA	LINC01674
ASHGV40030298V5	lncRNA	AC097713.1
ASHGV40057783V5	lncRNA	AL020996.1
ASHGV40052061V5	lncRNA	AL162385.1
ASHGV40026289V5	lncRNA	RNF144A-AS1
ASHGV40004057V5	lncRNA	NLGN1-AS1
ASHGV40001224V5	lncRNA	NLGN1-AS1
ASHGV40036843V5	lncRNA	LINC00578
ASHGV40057185V5	lncRNA	HCG11
ASHGV40028171V5	lncRNA	AC012070.1
ASHGV40043622V5	lncRNA	AL589946.1
ASHGV40003893V5	lncRNA	EFCAB14-AS1
ASHGV40003892V5	lncRNA	EFCAB14-AS1
ASHGV40055665V5	lncRNA	TTTY17A
ASHGV40035638V5	lncRNA	AC093495.1
ASHGV40029344V5	lncRNA	AC012442.1
ASHGV40002781V5	lncRNA	AL162742.1
ASHGV40002715V5	lncRNA	LINC01320
ASHGV40028716V5	lncRNA	LINC01320
ASHGV40028714V5	lncRNA	LINC01320
ASHGV40037008V5	lncRNA	LINC02048
ASHGV40029100V5	lncRNA	AC106874.1
ASHGV40000720V5	lncRNA	AL021707.2
ASHGV40033164V5	lncRNA	AL021707.2
ASHGV40005837V5	lncRNA	AL731568.1
ASHGV40044452V5	lncRNA	PCAT6
ASHGV40044454V5	lncRNA	PCAT6
ASHGV40000936V5	lncRNA	TBX18-AS1
ASHGV40004742V5	lncRNA	TBX18-AS1
ASHGV40057238V5	lncRNA	TBX18-AS1
ASHGV40013457V5	lncRNA	LINC00392
ASHGV40035267V5	lncRNA	LINC01209
ASHGV40004483V5	lncRNA	LINC01350
ASHGV40000269V5	lncRNA	AP001610.1
ASHGV40000381V5	lncRNA	LINC01890
ASHGV40000848V5	lncRNA	AC024028.1
ASHGV40031876V5	lncRNA	MIR646HG
ASHGV40004303V5	lncRNA	MIR646HG
ASHGV40056796V5	lncRNA	MIR646HG
ASHGV40004522V5	lncRNA	LINC02585
ASHGV40005231V5	lncRNA	AL450322.1
ASHGV40000632V5	lncRNA	AC015971.1
ASHGV40000877V5	lncRNA	AC015971.1
ASHGV40000855V5	lncRNA	AL133351.2
ASHGV40004811V5	lncRNA	TXNDC12-AS1
ASHGV40000398V5	lncRNA	AC007040.1
ASHGV40004652V5	lncRNA	AL162391.1
ASHGV40046917V5	lncRNA	LINC01004
ASHGV40004454V5	lncRNA	LINC01635
ASHGV40005624V5	lncRNA	AC035139.1
ASHGV40000368V5	lncRNA	AP001468.1
ASHGV40043090V5	lncRNA	AL022068.1
ASHGV40043091V5	lncRNA	AL022068.1
ASHGV40026806V5	lncRNA	LINC01185
ASHGV40035475V5	lncRNA	LINC01768
ASHGV40000834V5	lncRNA	AC005013.1
ASHGV40004444V5	lncRNA	LINC00687
ASHGV40005564V5	lncRNA	AL645634.1
ASHGV40054124V5	lncRNA	AL590764.1
ASHGV40043003V5	lncRNA	AL138885.2
ASHGV40026692V5	lncRNA	U51244.1
ASHGV40001002V5	lncRNA	LINC01713
ASHGV40004620V5	lncRNA	AL137025.1
ASHGV40006281V5	lncRNA	GRK5-IT1
ASHGV40056670V5	lncRNA	C2orf92
ASHGV40001140V5	lncRNA	AL450263.1
ASHGV40000822V5	lncRNA	LINC01013
ASHGV40045669V5	lncRNA	LINC01013
ASHGV40010159V5	lncRNA	LINC01760
ASHGV40004730V5	lncRNA	AL513550.1
ASHGV40000465V5	lncRNA	AL513550.1
ASHGV40000519V5	lncRNA	AC006460.1
ASHGV40026447V5	lncRNA	AC009411.1
ASHGV40052515V5	lncRNA	CCDC183-AS1
ASHGV40046398V5	lncRNA	AC004837.2
ASHGV40044962V5	lncRNA	AL033519.3
ASHGV40028695V5	lncRNA	AL133247.1
ASHGV40046598V5	lncRNA	LINC01005
ASHGV40001105V5	lncRNA	LINC01005
ASHGV40033671V5	lncRNA	AL049748.1
ASHGV40003958V5	lncRNA	D21S2088E
ASHGV40000602V5	lncRNA	AC013436.1
ASHGV40004070V5	lncRNA	MACC1-AS1
ASHGV40030629V5	lncRNA	AL121759.1
ASHGV40000754V5	lncRNA	Z97056.1
ASHGV40033073V5	lncRNA	Z82198.1
ASHGV40045561V5	lncRNA	HDAC2-AS2
ASHGV40000311V5	lncRNA	AC009468.1
ASHGV40000591V5	lncRNA	HOTAIR
ASHGV40010019V5	lncRNA	HOTAIR
ASHGV40020794V5	lncRNA	ROCR
ASHGV40056412V5	lncRNA	ROCR
ASHGV40053083V5	lncRNA	AL772202.1
ASHGV40054425V5	lncRNA	LINC01201
ASHGV40006542V5	lncRNA	AC090587.1
ASHGV40012655V5	lncRNA	LINC00448
ASHGV40001061V5	lncRNA	AC006482.1
ASHGV40001228V5	lncRNA	AC004692.2
ASHGV40001256V5	lncRNA	AC004692.2
ASHGV40004765V5	lncRNA	AL023755.1
ASHGV40016366V5	lncRNA	AL023755.1
ASHGV40004264V5	lncRNA	TNKS2-AS1
ASHGV40055826V5	lncRNA	TNKS2-AS1
ASHGV40000134V5	lncRNA	AL355310.2
ASHGV40031145V5	lncRNA	LINC00659
ASHGV40003996V5	lncRNA	LINC00659
ASHGV40000299V5	lncRNA	LINC00659
ASHGV40032748V5	lncRNA	LINC02575
ASHGV40004284V5	lncRNA	AL691420.1
ASHGV40052613V5	lncRNA	AL162384.1
ASHGV40004552V5	lncRNA	GABRG3-AS1
ASHGV40057697V5	lncRNA	AL450306.1
ASHGV40024709V5	lncRNA	LINC01672
ASHGV40047229V5	lncRNA	WEE2-AS1
ASHGV40001127V5	lncRNA	AL513542.1
ASHGV40003710V5	lncRNA	LINC00954
ASHGV40004014V5	lncRNA	NLGN4Y-AS1
ASHGV40044851V5	lncRNA	HCG22
ASHGV40000628V5	lncRNA	HCG22
ASHGV40035708V5	lncRNA	THRB-AS1
ASHGV40035709V5	lncRNA	THRB-AS1
ASHGV40042936V5	lncRNA	AL138881.1
ASHGV40026209V5	lncRNA	LINC01939
ASHGV40028132V5	lncRNA	AC073641.1
ASHGV40031904V5	lncRNA	LAMA5-AS1
ASHGV40000831V5	lncRNA	BACH1-IT2
ASHGV40012796V5	lncRNA	MIR4500HG
ASHGV40001094V5	lncRNA	MIR4500HG
ASHGV40056857V5	lncRNA	PIK3IP1-AS1
ASHGV40033622V5	lncRNA	PIK3IP1-AS1
ASHGV40004020V5	lncRNA	PCDH9-AS2
ASHGV40051709V5	lncRNA	AL133410.2
ASHGV40008673V5	lncRNA	NEGR1-IT1
ASHGV40027298V5	lncRNA	AC104653.1
ASHGV40027297V5	lncRNA	AC104653.1
ASHGV40000974V5	lncRNA	AL121985.1
ASHGV40005611V5	lncRNA	RP11-463P17.3
ASHGV40053594V5	lncRNA	AL669970.3
ASHGV40046364V5	lncRNA	SEPT7-AS1
ASHGV40004584V5	lncRNA	SEPT7-AS1
ASHGV40030512V5	lncRNA	LINC01428
ASHGV40003778V5	lncRNA	UBAC2-AS1
ASHGV40055680V5	lncRNA	TTTY21
ASHGV40017325V5	lncRNA	LINC01344
ASHGV40028572V5	lncRNA	AC023137.1
ASHGV40002586V5	lncRNA	SATB1-AS1
ASHGV40030855V5	lncRNA	AL049812.3
ASHGV40001248V5	lncRNA	AC096554.1
ASHGV40056341V5	lncRNA	AL356479.1
ASHGV40002919V5	lncRNA	LINC01205
ASHGV40030870V5	lncRNA	HNF4A-AS1
ASHGV40013501V5	lncRNA	LINC01038
ASHGV40000902V5	lncRNA	AC003685.1
ASHGV40057262V5	lncRNA	LINC01277
ASHGV40052920V5	lncRNA	AL161457.1
ASHGV40004329V5	lncRNA	AL031656.1
ASHGV40004345V5	lncRNA	AC091729.3
ASHGV40004346V5	lncRNA	AC091729.3
ASHGV40004344V5	lncRNA	AC091729.3
ASHGV40050895V5	lncRNA	AL451070.1
ASHGV40004755V5	lncRNA	LINC01788
ASHGV40004382V5	lncRNA	AC020571.1
ASHGV40004383V5	lncRNA	AC020571.1
ASHGV40035287V5	lncRNA	AC076966.1
ASHGV40053353V5	lncRNA	ASTN2-AS1
ASHGV40013310V5	lncRNA	MED4-AS1
ASHGV40052909V5	lncRNA	AL137026.1
ASHGV40051041V5	lncRNA	VIM-AS1
ASHGV40004263V5	lncRNA	VIM-AS1
ASHGV40004398V5	lncRNA	AC007038.1
ASHGV40004849V5	lncRNA	CCDC26
ASHGV40004847V5	lncRNA	CCDC26
ASHGV40004848V5	lncRNA	CCDC26
ASHGV40057478V5	lncRNA	CCDC26
ASHGV40048596V5	lncRNA	EPHA1-AS1
ASHGV40004039V5	lncRNA	KCNQ5-AS1
ASHGV40000876V5	lncRNA	LINC02038
ASHGV40001207V5	lncRNA	AL445471.1
ASHGV40051299V5	lncRNA	AC114488.1
ASHGV40001137V5	lncRNA	AC008154.1
ASHGV40057373V5	lncRNA	LINC00200
ASHGV40044442V5	lncRNA	LINC00242
ASHGV40001011V5	lncRNA	AC105398.1
ASHGV40021271V5	lncRNA	LINC00582
ASHGV40047534V5	lncRNA	AC011891.1
ASHGV40055648V5	lncRNA	TTTY10
ASHGV40057465V5	lncRNA	LINC00710
ASHGV40003440V5	lncRNA	LINC00710
ASHGV40003493V5	lncRNA	LINC00710
ASHGV40013512V5	lncRNA	LINC00377
ASHGV40000865V5	lncRNA	LINC00446
ASHGV40054672V5	lncRNA	AL596223.1
ASHGV40000689V5	lncRNA	AL160411.1
ASHGV40030084V5	lncRNA	AC016708.1
ASHGV40000813V5	lncRNA	AL139294.1
ASHGV40000715V5	lncRNA	LINC00459
ASHGV40057521V5	lncRNA	RP11-475I24.8
ASHGV40045437V5	lncRNA	MCHR2-AS1
ASHGV40030032V5	lncRNA	AC008269.1
ASHGV40012584V5	lncRNA	DLEU1-AS1
ASHGV40004205V5	lncRNA	AL391839.1
ASHGV40037019V5	lncRNA	AC046143.1
ASHGV40000799V5	lncRNA	AC007563.1
ASHGV40032363V5	lncRNA	LRRC3-DT
ASHGV40026991V5	lncRNA	AC010975.1
ASHGV40000505V5	lncRNA	LINC01715
ASHGV40008895V5	lncRNA	AL139246.4
ASHGV40020443V5	lncRNA	AL596330.1
ASHGV40044579V5	lncRNA	MIR5689HG
ASHGV40000572V5	lncRNA	AL162151.1
ASHGV40005907V5	lncRNA	LINC00858
ASHGV40000473V5	lncRNA	AC007349.1
ASHGV40035354V5	lncRNA	LINC02069
ASHGV40027748V5	lncRNA	AC017048.1
ASHGV40013225V5	lncRNA	LINC00366
ASHGV40004083V5	lncRNA	LINC00433
ASHGV40006235V5	lncRNA	AL451062.1
ASHGV40047659V5	lncRNA	AC005162.1
ASHGV40000907V5	lncRNA	AC010157.1
ASHGV40004883V5	lncRNA	AL731574.1
ASHGV40029071V5	lncRNA	AC012494.1
ASHGV40029121V5	lncRNA	AC105053.1
ASHGV40031725V5	lncRNA	LINC01523
ASHGV40030157V5	lncRNA	AC053503.2
ASHGV40016837V5	lncRNA	Z99127.1
ASHGV40000607V5	lncRNA	LINC01739
ASHGV40004814V5	lncRNA	LINC00428
ASHGV40012817V5	lncRNA	LINC00379
ASHGV40013092V5	lncRNA	SACS-AS1
ASHGV40054892V5	lncRNA	LINC01204
ASHGV40054891V5	lncRNA	LINC01204
ASHGV40056046V5	lncRNA	LINC00358
ASHGV40057561V5	lncRNA	AL358074.1
ASHGV40051858V5	lncRNA	AL158825.2
ASHGV40041255V5	lncRNA	AL390115.1
ASHGV40034182V5	lncRNA	ACVR2B-AS1
ASHGV40012890V5	lncRNA	LINC00411
ASHGV40012891V5	lncRNA	LINC00411
ASHGV40000596V5	lncRNA	AL391336.1
ASHGV40031890V5	lncRNA	LINC01718
ASHGV40052620V5	lncRNA	AL354707.2
ASHGV40026448V5	lncRNA	LINC01822
ASHGV40000820V5	lncRNA	AC073115.1
ASHGV40004802V5	lncRNA	LINC01264
ASHGV40055597V5	lncRNA	LINC00280
ASHGV40030038V5	lncRNA	MYOSLID
ASHGV40030037V5	lncRNA	MYOSLID
ASHGV40004618V5	lncRNA	AL133387.2
ASHGV40007955V5	lncRNA	LINC01150
[truncated: 58,796 more rows]
